# Supplementary material for: Using Cell Type–Specific Genes to Identify Cell-Type Transitions Between Different in vitro Culture Conditions
Source: Front Cell Dev Biol. 2021 Jun 25;9:644261. doi: 10.3389/fcell.2021.644261 (PMC8267371; doi:10.3389/fcell.2021.644261)
Supplement: Supplementary file 4 [file Table_1.xlsx]

## Sheet: Table S1
Supplementary Table 1: The cell types in number of 20 or more cells sequenced by SMART-Seq2 or 10x Genomics platform
Index	Data set	Smart_3m	Smart_18m	Smart_24m	10x_1m	10x_3m	10x_18m	10x_21m	10x_24m	10x_30m
	Cell number	44518	34027	31551	61808	45602	44645	35828	37660	55674
	Cell type number	101	93	88	96	85	90	81	42	79
1	Cell-types	fibrocyte	regulatory T cell	ciliated columnar cell of tracheobronchial tree	erythrocyte	brush cell	kidney capillary endothelial cell	regulatory T cell	pancreatic ductal cel	neutrophil
2		ciliated columnar cell of tracheobronchial tree	proerythroblast	regulatory T cell	type II pneumocyte	immature B cell	keratinocyte stem cell	lung macrophage	cardiomyocyte	immature NKT cell
3		keratinocyte stem cell	ciliated columnar cell of tracheobronchial tree	early pro-B cell	immature NKT cell	Schwann cell	basophil	erythrocyte	macrophage dendritic cell progenitor	cardiac neuron
4		early pro-B cell	megakaryocyte-erythroid progenitor cell	basophil	fibroblast	neutrophil	plasmacytoid dendritic cell	macrophage dendritic cell progenitor	Schwann cell	adventitial cell
5		basophil	respiratory basal cell	smooth muscle cell	pancreatic PP cell	kidney collecting duct epithelial cell	mast cell	Kupffer cell	skeletal muscle cell	fibroblast of lung
6		pancreatic stellate cell	kidney loop of Henle ascending limb epithelial cell	astrocyte	regulatory T cell	vein endothelial cell	endothelial cell of hepatic sinusoid	skeletal muscle cell	naive B cell	hepatocyte
7		Bergmann glial cell	pancreatic D cell	pancreatic D cell	lung macrophage	intermediate monocyte	regulatory T cell	kidney loop of Henle ascending limb epithelial cell	late pro-B cell	plasmacytoid dendritic cell
8		mesangial cell	non-classical monocyte	type II pneumocyte	hepatic stellate cell	professional antigen presenting cell	epidermal cell	smooth muscle cell of the pulmonary artery	hepatocyte	macrophage dendritic cell progenitor
9		neutrophil	type II pneumocyte	endothelial cell of lymphatic vessel	macrophage dendritic cell progenitor	ciliated columnar cell of tracheobronchial tree	skeletal muscle cell	Schwann cell	immature B cell	pancreatic D cell
10		mature NK T cell	smooth muscle cell of trachea	kidney loop of Henle ascending limb epithelial cell	pulmonary interstitial fibroblast	lymphocyte	erythrocyte	pancreatic PP cell	precursor B cell	hematopoietic stem cell
11		vein endothelial cell	ependymal cell	brain pericyte	cardiac neuron	pericyte cell	smooth muscle cell of the pulmonary artery	neutrophil	Langerhans cell	kidney loop of Henle ascending limb epithelial cell
12		pulmonary interstitial fibroblast	enteroendocrine cell	proerythroblast	myeloid leukocyte	DN3 thymocyte	type II pneumocyte	kidney mesangial cell	endocardial cell	Schwann cell
13		proerythroblast	valve cell	dendritic cell	smooth muscle cell of the pulmonary artery	late pro-B cell	fibroblast	myeloid dendritic cell	NK cell	brush cell
14		epithelial cell of proximal tubule	kidney collecting duct principal cell	immature B cell	skeletal muscle cell	Langerhans cell	kidney mesangial cell	adventitial cell	fibroblast of cardiac tissue	pancreatic A cell
15		ventricular myocyte	mesangial cell	granulocyte monocyte progenitor cell	immature B cell	myeloid dendritic cell	kidney loop of Henle ascending limb epithelial cell	basophil	naive T cell	mast cell
16		Kupffer cell	leukocyte	neutrophil	plasmacytoid dendritic cell	macrophage dendritic cell progenitor	immature B cell	epithelial cell	smooth muscle cell	regulatory T cell
17		mucus secreting cell	endocardial cell	late pro-B cell	epithelial cell	cardiomyocyte	myeloid leukocyte	DN3 thymocyte	leukocyte	skeletal muscle cell
18		endothelial cell of lymphatic vessel	smooth muscle cell of the pulmonary artery	megakaryocyte-erythroid progenitor cell	DN3 thymocyte	kidney loop of Henle ascending limb epithelial cell	Schwann cell	lymphocyte	mature NK T cell	myeloid dendritic cell
19		myeloid dendritic cell	fenestrated cell	adventitial cell	kidney capillary endothelial cell	neuroendocrine cell	myeloid dendritic cell	kidney collecting duct principal cell	endothelial cell of coronary artery	vein endothelial cell
20		pancreatic PP cell	stromal cell	vein endothelial cell	basophil	type II pneumocyte	pancreatic ductal cel	podocyte	promonocyte	cardiomyocyte
21		smooth muscle cell of the pulmonary artery	Brush cell of epithelium proper of large intestine	Brush cell of epithelium proper of large intestine	lymphocyte	endocardial cell	cardiomyocyte	kidney cortex artery cell	skeletal muscle satellite cell	fibroblast
22		kidney collecting duct principal cell	professional antigen presenting cell	classical monocyte	adventitial cell	naive B cell	naive B cell	cardiomyocyte	erythroid progenitor	endothelial cell of hepatic sinusoid
23		leukocyte	vein endothelial cell	enteroendocrine cell	kidney loop of Henle ascending limb epithelial cell	plasma cell	adventitial cell	erythroblast	monocyte	kidney cortex artery cell
24		non-classical monocyte	pancreatic A cell	non-classical monocyte	myeloid dendritic cell	kidney mesangial cell	DN3 thymocyte	epithelial cell of proximal tubule	plasma cell	CD4-positive, alpha-beta T cell
25		professional antigen presenting cell	neutrophil	leukocyte	neutrophil	kidney cortex artery cell	podocyte	alveolar macrophage	hematopoietic precursor cell	naive B cell
26		enteroendocrine cell	epithelial cell	interneuron	pancreatic D cell	CD8-positive, alpha-beta T cell	CD4-positive, alpha-beta T cell	pancreatic D cell	megakaryocyte-erythroid progenitor cell	basophil
27		smooth muscle cell	myeloid leukocyte	kidney collecting duct principal cell	pancreatic A cell	erythroblast	professional antigen presenting cell	naive B cell	bladder cell	kidney distal convoluted tubule epithelial cell
28		Brush cell of epithelium proper of large intestine	pancreatic ductal cell	epithelial cell of thymus	late pro-B cell	kidney capillary endothelial cell	kidney cortex artery cell	fibroblast of lung	DN4 thymocyte	lymphocyte
29		classical monocyte	classical monocyte	kidney collecting duct epithelial cell	Schwann cell	blood cell	brush cell	late pro-B cell	proerythroblast	large intestine goblet cell
30		granulocyte monocyte progenitor cell	epithelial cell of thymus	pancreatic ductal cell	cardiomyocyte	kidney proximal straight tubule epithelial cell	epithelial cell	precursor B cell	erythroblast	precursor B cell
31		kidney loop of Henle ascending limb epithelial cell	late pro-B cell	mature NK T cell	vein endothelial cell	podocyte	vein endothelial cell	pancreatic A cell	lymphocyte	podocyte
32		smooth muscle cell of trachea	mature NK T cell	mature alpha-beta T cell	naive B cell	kidney collecting duct principal cell	intermediate monocyte	CD4-positive, alpha-beta T cell	macrophage	CD8-positive, alpha-beta T cell
33		epithelial cell	oligodendrocyte precursor cell	bladder cell	kidney cortex artery cell	CD4-positive, alpha-beta T cell	lymphocyte	vein endothelial cell	granulocytopoietic cell	endocardial cell
34		basal epithelial cell of tracheobronchial tree	interneuron	pancreatic A cell	intermediate monocyte	smooth muscle cell	late pro-B cell	smooth muscle cell	T cell	myeloid cell
35		interneuron	adventitial cell	endothelial cell of hepatic sinusoid	kidney mesangial cell	kidney distal convoluted tubule epithelial cell	pancreatic PP cell	endocardial cell	basal cell of epidermis	late pro-B cell
36		neuronal stem cell	atrial myocyte	ventricular myocyte	kidney collecting duct principal cell	classical monocyte	kidney collecting duct principal cell	pancreatic acinar cell	endothelial cell	skeletal muscle satellite cell
37		medium spiny neuron	epidermal cell	fenestrated cell	pancreatic acinar cell	endothelial cell of coronary artery	endocardial cell	myeloid cell	professional antigen presenting cell	myeloid leukocyte
38		type II pneumocyte	astrocyte	Kupffer cell	myeloid cell	smooth muscle cell of trachea	pancreatic D cell	stem cell of epidermis	bladder urothelial cell	epithelial cell of large intestine
39		mature alpha-beta T cell	Kupffer cell	valve cell	podocyte	leukocyte	pancreatic A cell	fenestrated cell	granulocyte	pancreatic ductal cel
40		fenestrated cell	myeloid dendritic cell	myeloid leukocyte	stem cell of epidermis	naive T cell	plasma cell	kidney distal convoluted tubule epithelial cell	keratinocyte	pancreatic B cell
41		pancreatic D cell	aortic endothelial cell	granulocytopoietic cell	professional antigen presenting cell	megakaryocyte-erythroid progenitor cell	fibroblast of lung	professional antigen presenting cell	mesenchymal stem cell	erythrocyte
42		kidney collecting duct epithelial cell	neuron	epidermal cell	endocardial cell	bronchial smooth muscle cell	precursor B cell	leukocyte	B cell	fenestrated cell
43		fibroblast of lung	epithelial cell of proximal tubule	basal epithelial cell of tracheobronchial tree	fibroblast of lung	fenestrated cell	non-classical monocyte	brush cell		non-classical monocyte
44		adventitial cell	granulocyte monocyte progenitor cell	oligodendrocyte	bladder urothelial cell	pulmonary interstitial fibroblast	fenestrated cell	non-classical monocyte		alveolar macrophage
45		neuron	neuroepithelial cell	secretory cell	precursor B cell	non-classical monocyte	kidney distal convoluted tubule epithelial cell	plasma cell		kidney loop of Henle thick ascending limb epithelial cell
46		valve cell	luminal epithelial cell of mammary gland	atrial myocyte	epithelial cell of proximal tubule	double negative T cell	alveolar macrophage	naive T cell		intestinal crypt stem cell
47		atrial myocyte	mature alpha-beta T cell	aortic endothelial cell	plasma cell	epithelial cell	erythroblast	kidney loop of Henle thick ascending limb epithelial cell		smooth muscle cell
48		pancreatic ductal cell	immature B cell	endocardial cell	CD4-positive, alpha-beta T cell	epithelial cell of proximal tubule	Kupffer cell	skeletal muscle satellite cell		naive T cell
49		endocardial cell	fibroblast of lung	precursor B cell	mesenchymal stem cell of adipose	alveolar macrophage	CD8-positive, alpha-beta T cell	classical monocyte		monocyte
50		brain pericyte	granulocytopoietic cell	fibroblast of lung	erythroblast	fibroblast of cardiac tissue	kidney loop of Henle thick ascending limb epithelial cell	hepatocyte		kidney collecting duct principal cell
51		endothelial cell of hepatic sinusoid	pancreatic acinar cell	neuron	brush cell	promonocyte	hepatocyte	promonocyte		NK cell
52		aortic endothelial cell	secretory cell	myeloid dendritic cell	kidney distal convoluted tubule epithelial cell	DN4 thymocyte	leukocyte	mesenchymal stem cell of adipose		bronchial smooth muscle cell
53		pancreatic acinar cell	basal epithelial cell of tracheobronchial tree	pancreatic acinar cell	leukocyte	precursor B cell	smooth muscle cell	endothelial cell of coronary artery		hematopoietic precursor cell
54		granulocytopoietic cell	precursor B cell	epithelial cell of proximal tubule	non-classical monocyte	hematopoietic precursor cell	endothelial cell of coronary artery	megakaryocyte-erythroid progenitor cell		leukocyte
55		oligodendrocyte precursor cell	kidney collecting duct epithelial cell	NK cell	CD8-positive, alpha-beta T cell	proerythroblast	hematopoietic precursor cell	fibroblast of cardiac tissue		immature B cell
56		chondrocyte	promonocyte	epithelial cell	fenestrated cell	kidney loop of Henle thick ascending limb epithelial cell	double negative T cell	CD8-positive, alpha-beta T cell		mesenchymal stem cell of adipose
57		CD8-positive, alpha-beta T cell	brain pericyte	epithelial cell of large intestine	naive T cell	skeletal muscle satellite cell	DN4 thymocyte	hematopoietic precursor cell		plasma cell
58		secretory cell	bladder cell	thymocyte	keratinocyte stem cell	mature NK T cell	NK cell	NK cell		kidney proximal convoluted tubule epithelial cell
59		epidermal cell	NK cell	bladder urothelial cell	promonocyte	adventitial cell	epithelial cell of proximal tubule	monocyte		fibroblast of cardiac tissue
60		stromal cell	keratinocyte	intestinal crypt stem cell	double negative T cell	immature T cell	monocyte	keratinocyte stem cell		mesenchymal stem cell
61		late pro-B cell	endothelial cell of hepatic sinusoid	hepatocyte	megakaryocyte-erythroid progenitor cell	basal cell	neutrophil	double negative T cell		mature NK T cell
62		NK cell	fibroblast	CD8-positive, alpha-beta T cell	luminal epithelial cell of mammary gland	luminal epithelial cell of mammary gland	fibroblast of cardiac tissue	luminal epithelial cell of mammary gland		lung macrophage
63		promonocyte	monocyte	promonocyte	hematopoietic precursor cell	monocyte	skeletal muscle satellite cell	mature NK T cell		enterocyte of epithelium of large intestine
64		keratinocyte	intestinal crypt stem cell	CD4-positive, alpha-beta T cell	endothelial cell of hepatic sinusoid	basal epithelial cell of tracheobronchial tree	naive T cell	DN4 thymocyte		megakaryocyte-erythroid progenitor cell
65		CD4-positive, alpha-beta T cell	pancreatic B cell	fibroblast	fibroblast of cardiac tissue	thymocyte	megakaryocyte-erythroid progenitor cell	bronchial smooth muscle cell		proerythroblast
66		pancreatic A cell	hepatocyte	monocyte	smooth muscle cell	stromal cell	basal cell	immature T cell		promonocyte
67		immature B cell	CD4-positive, alpha-beta T cell	pancreatic B cell	DN4 thymocyte	kidney proximal convoluted tubule epithelial cell	promonocyte	basal cell		T cell
68		hepatocyte	large intestine goblet cell	large intestine goblet cell	endothelial cell of coronary artery	NK cell	thymocyte	thymocyte		erythroblast
69		T cell	mesenchymal stem cell	T cell	bladder cell	granulocytopoietic cell	bladder cell	kidney proximal convoluted tubule epithelial cell		macrophage
70		bronchial smooth muscle cell	T cell	mesenchymal stem cell	Kupffer cell	mesenchymal cell	stromal cell	proerythroblast		intermediate monocyte
71		luminal epithelial cell of mammary gland	bladder urothelial cell	bulge keratinocyte	alveolar macrophage	hepatocyte	mature NK T cell	granulocytopoietic cell		Kupffer cell
72		astrocyte	CD8-positive, alpha-beta T cell	keratinocyte	monocyte	granulocyte	immature T cell	pancreatic B cell		endothelial cell
73		precursor B cell	basal cell	enterocyte of epithelium of large intestine	kidney loop of Henle thick ascending limb epithelial cell	bladder urothelial cell	bronchial smooth muscle cell	macrophage		pancreatic acinar cell
74		monocyte	endothelial cell of coronary artery	DN4 thymocyte	immature T cell	fibroblast of lung	luminal epithelial cell of mammary gland	endothelial cell		endothelial cell of coronary artery
75		mesenchymal stem cell	epithelial cell of large intestine	bronchial smooth muscle cell	mature NK T cell	bladder cell	classical monocyte	granulocyte		epithelial cell of proximal tubule
76		pancreatic B cell	thymocyte	fibroblast of cardiac tissue	basal cell	macrophage	mesenchymal stem cell of adipose	stromal cell		granulocytopoietic cell
77		fibroblast	oligodendrocyte	myeloid cell	classical monocyte	endothelial cell	proerythroblast	epidermal cell		granulocyte
78		DN4 thymocyte	DN4 thymocyte	endothelial cell	skeletal muscle satellite cell	mesenchymal stem cell	kidney proximal convoluted tubule epithelial cell	T cell		B cell
79		bladder cell	myeloid cell	macrophage	thymocyte	chondrocyte	granulocytopoietic cell	mesenchymal stem cell		classical monocyte
80		bladder urothelial cell	bulge keratinocyte	skeletal muscle satellite cell	NK cell	fibroblast	bladder urothelial cell	basal cell of epidermis
81		macrophage	hematopoietic stem cell	granulocyte	pancreatic B cell	mesenchymal progenitor cell	pancreatic B cell	B cell
82		naive B cell	skeletal muscle satellite cell	endothelial cell of coronary artery	bronchial smooth muscle cell	keratinocyte	myeloid cell
83		large intestine goblet cell	enterocyte of epithelium of large intestine	naive B cell	proerythroblast	T cell	macrophage
84		thymocyte	macrophage	hematopoietic stem cell	macrophage	basal cell of epidermis	T cell
85		granulocyte	fibroblast of cardiac tissue	basal cell of epidermis	hepatocyte	B cell	granulocyte
86		intestinal crypt stem cell	bronchial smooth muscle cell	mesenchymal stem cell of adipose	stromal cell		keratinocyte
87		epithelial cell of large intestine	naive B cell	B cell	granulocytopoietic cell		basal cell of epidermis
88		skeletal muscle satellite cell	granulocyte	microglial cell	epidermal cell		endothelial cell
89		myeloid cell	basal cell of epidermis		kidney proximal convoluted tubule epithelial cell		mesenchymal stem cell
90		enterocyte of epithelium of large intestine	mesenchymal stem cell of adipose		granulocyte		B cell
91		endothelial cell of coronary artery	B cell		keratinocyte
92		basal cell	endothelial cell		endothelial cell
93		hematopoietic stem cell	microglial cell		T cell
94		bulge keratinocyte			basal cell of epidermis
95		oligodendrocyte			mesenchymal stem cell
96		basal cell of epidermis			B cell
97		endothelial cell
98		B cell
99		mesenchymal stem cell of adipose
100		fibroblast of cardiac tissue
101		microglial cell

## Sheet: Table S2
Supplementary Table 2: The house-keeping gene clusters, CTS gene clusters and undetermined gene clusters in each step
Step2:1st clustering			Step3: 2nd clustering			Step4: 3rd clustering			Step5: 4th clustering
Cluster index	S-type(s) count	E-type(s) count	Cluster index	S-type(s) count	E-type(s) count	Cluster index	S-type(s) count	E-type(s) count	Cluster index	S-type(s) count	E-type(s) count
1	0	0	1	0	4	1	1	4	1	1	1			: Undetermined gene cluster
2	0	8	2	2	3	2	1	4	2	1	1			: CTS gene cluster
3	1	1	3	1	1	3	0	1	3	1	4
4	0	1	4	1	1	4	0	0	4	1	1
5	4	8	5	0	1	5	1	2	5	1	1
6	1	2	6	0	0	6	0	6	6	0	0
7	3	6	7	2	2	7	4	12	7	1	1
8	52	82	8	3	4	8	1	1	8	1	1
9	42	95	9	1	1	9	0	4	9	1	1
10	56	94	10	2	4	10	0	8	10	1	1
11	25	92	11	1	3	11	0	6	11	0	2
12	22	81	12	3	10				12	2	2
13	18	75	13	0	9				13	1	6
14	2	16	14	7	15				14	2	7
15	0	10	15	0	3				15	1	2
16	10	56	16	2	3				16	1	8
17	0	8	17	4	8				17	1	9
18	11	21	18	7	9				18	0	11
19	0	26	19	0	10				19	2	10
20	1	28	20	10	11				20	1	8
21	0	16	21	0	8				21	1	5
22	3	6	22	4	10
23	9	24	23	3	3
24	9	61	24	5	10
25	4	49
26	5	44
27	1	39
28	62	97
29	87	101
30	6	9
31	1	3
32	4	4
33	1	4
34	4	55
35	9	31
36	27	57
37	100	101
38	94	101

## Sheet: Table S3
Supplementary Table 3: Genes in the 46 CTS gene clusters
GeneName	Gene Cluster Index
1110017D15RIK	1-3
1600029I14RIK	1-3
1700001C02RIK	1-3
1700001L19RIK	1-3
1700003E16RIK	1-3
1700003M02RIK	1-3
1700007G11RIK	1-3
1700007K13RIK	1-3
1700009P17RIK	1-3
1700013F07RIK	1-3
1700016K19RIK	1-3
1700019L03RIK	1-3
1700023L04RIK	1-3
1700024G13RIK	1-3
1700026D08RIK	1-3
1700026L06RIK	1-3
1700027A23RIK	1-3
1700028P14RIK	1-3
1700029J07RIK	1-3
1700088E04RIK	1-3
1700094D03RIK	1-3
1700101E01RIK	1-3
2310007L24RIK	1-3
2310034G01RIK	1-3
2410004P03RIK	1-3
2610028H24RIK	1-3
2900006K08RIK	1-3
4833427G06RIK	1-3
4922501L14RIK	1-3
4930451C15RIK	1-3
4930562C15RIK	1-3
4930578N16RIK	1-3
4932425I24RIK	1-3
4933404M02RIK	1-3
4933430H15RIK	1-3
6030429G01RIK	1-3
6430531B16RIK	1-3
6820408C15RIK	1-3
9130014G24RIK	1-3
9530053A07RIK	1-3
A330021E22RIK	1-3
AK129341	1-3
AU021034	1-3
ACOX2	1-3
ADAM28	1-3
AGBL2	1-3
AGR3	1-3
AK7	1-3
AK8	1-3
AKAP14	1-3
ANKRD42	1-3
ARMC3	1-3
ARMC4	1-3
BC022687	1-3
BC051019	1-3
BC060267	1-3
BPIFA1	1-3
C530005A16RIK	1-3
CASC1	1-3
CCDC108	1-3
CCDC11	1-3
CCDC113	1-3
CCDC114	1-3
CCDC121	1-3
CCDC13	1-3
CCDC135	1-3
CCDC146	1-3
CCDC147	1-3
CCDC151	1-3
CCDC153	1-3
CCDC164	1-3
CCDC17	1-3
CCDC19	1-3
CCDC24	1-3
CCDC30	1-3
CCDC33	1-3
CCDC37	1-3
CCDC39	1-3
CCDC40	1-3
CCDC65	1-3
CCDC74A	1-3
CCDC78	1-3
CCDC81	1-3
CDHR3	1-3
CETN4	1-3
CXCL17	1-3
CYP2A5	1-3
D430036J16RIK	1-3
D730048J04RIK	1-3
DNAHC1	1-3
DNAHC10	1-3
DNAHC11	1-3
DNAHC2	1-3
DNAHC5	1-3
DNAHC6	1-3
DNAHC7A	1-3
DNAHC7B	1-3
DNAHC9	1-3
DNAIC1	1-3
DNAIC2	1-3
DNAJB13	1-3
DNALI1	1-3
DYDC2	1-3
DYNLRB2	1-3
DYX1C1	1-3
E230008N13RIK	1-3
EFCAB10	1-3
EFHC1	1-3
ENKUR	1-3
ENO4	1-3
ESM1	1-3
FAM154B	1-3
FAM161A	1-3
FAM166B	1-3
FAM179A	1-3
FAM47E	1-3
FAM92B	1-3
FANK1	1-3
FHAD1	1-3
FOXJ1	1-3
FSIP1	1-3
GM11992	1-3
GM1574	1-3
GM1661	1-3
GM216	1-3
GM221	1-3
HYDIN	1-3
IQCA	1-3
IQCD	1-3
IQCG	1-3
IQUB	1-3
KCNRG	1-3
KIF19A	1-3
KIF27	1-3
KIF9	1-3
LDLRAD1	1-3
LHB	1-3
LRGUK	1-3
LRRC23	1-3
LRRC34	1-3
LRRC36	1-3
LRRC46	1-3
LRRC48	1-3
LRRC50	1-3
LRRC56	1-3
LRRC6	1-3
LRRIQ1	1-3
LYPD2	1-3
MAK	1-3
MEIG1	1-3
MFSD6L	1-3
MORN3	1-3
MORN5	1-3
MYCBPAP	1-3
NEK5	1-3
NHLRC4	1-3
NME5	1-3
ODF3B	1-3
PACRG	1-3
PIH1D2	1-3
PPIL6	1-3
PPP1R36	1-3
RGS22	1-3
RIIAD1	1-3
RP1	1-3
RSPH1	1-3
RSPH4A	1-3
RTDR1	1-3
SCGB1A1	1-3
SCGB3A2	1-3
SEC14L3	1-3
SNTN	1-3
SPA17	1-3
SPAG16	1-3
SPAG17	1-3
SPAG6	1-3
SPAG8	1-3
SPATA18	1-3
SPEF2	1-3
ST8SIA2	1-3
STK30	1-3
STK33	1-3
T2	1-3
TCP11	1-3
TCTE1	1-3
TCTEX1D4	1-3
TEKT1	1-3
TEKT2	1-3
TEKT4	1-3
TM6SF2	1-3
TMEM212	1-3
TNN	1-3
TRP73	1-3
TTC16	1-3
TTC18	1-3
TTC21A	1-3
TTC25	1-3
TTC26	1-3
TTC29	1-3
TTLL9	1-3
TXNDC6	1-3
UBXN10	1-3
UBXN11	1-3
ULK4	1-3
VWA3A	1-3
WDR16	1-3
WDR52	1-3
WDR63	1-3
WDR78	1-3
WDR96	1-3
ZFP474	1-3
ZMYND10	1-3
1190002F15RIK	1-5
2010317E24RIK	1-5
2610002D18RIK	1-5
2610318N02RIK	1-5
2700099C18RIK	1-5
2810417H13RIK	1-5
4930427A07RIK	1-5
4930547N16RIK	1-5
4930579G24RIK	1-5
5730590G19RIK	1-5
6720463M24RIK	1-5
A630055G03RIK	1-5
ADA	1-5
ANKLE1	1-5
ANLN	1-5
APITD1	1-5
ARHGAP11A	1-5
ARHGAP19	1-5
ARID3A	1-5
ASF1B	1-5
ASPM	1-5
ATAD5	1-5
AURKA	1-5
AURKB	1-5
BC030867	1-5
BARD1	1-5
BIRC5	1-5
BLM	1-5
BRCA2	1-5
BRIP1	1-5
BUB1	1-5
BUB1B	1-5
C330027C09RIK	1-5
CASC5	1-5
CCDC18	1-5
CCDC99	1-5
CCNA2	1-5
CCNB1	1-5
CCNB2	1-5
CCNE2	1-5
CCNF	1-5
CD1D1	1-5
CDC20	1-5
CDC25C	1-5
CDC45	1-5
CDC6	1-5
CDC7	1-5
CDCA2	1-5
CDCA3	1-5
CDCA5	1-5
CDCA8	1-5
CDK1	1-5
CDKN2C	1-5
CDKN3	1-5
CENPE	1-5
CENPF	1-5
CENPH	1-5
CENPI	1-5
CENPJ	1-5
CENPK	1-5
CENPL	1-5
CENPM	1-5
CENPN	1-5
CENPP	1-5
CENPW	1-5
CEP55	1-5
CHAF1A	1-5
CHAF1B	1-5
CHEK1	1-5
CHEK2	1-5
CKAP2	1-5
CKAP2L	1-5
CLSPN	1-5
D2ERTD750E	1-5
DBF4	1-5
DEPDC1A	1-5
DEPDC1B	1-5
DIAP3	1-5
DLGAP5	1-5
DSCC1	1-5
DSN1	1-5
DTL	1-5
E130306D19RIK	1-5
E2F1	1-5
E2F2	1-5
E2F3	1-5
E2F8	1-5
ECT2	1-5
ERCC6L	1-5
ESCO2	1-5
ESPL1	1-5
EXO1	1-5
F630043A04RIK	1-5
FAM33A	1-5
FAM64A	1-5
FAM83D	1-5
FBXO5	1-5
FCHO1	1-5
FIGNL1	1-5
FOXM1	1-5
GAS2L3	1-5
GINS1	1-5
GINS2	1-5
GINS3	1-5
GSG2	1-5
GTSE1	1-5
HAUS5	1-5
HAUS6	1-5
HELLS	1-5
HIST1H1A	1-5
HIST1H1B	1-5
HIST1H2AB	1-5
HIST1H2AC	1-5
HIST1H2AD	1-5
HIST1H2AF	1-5
HIST1H2AG	1-5
HIST1H2AI	1-5
HIST1H2AK	1-5
HIST1H2AN	1-5
HIST1H2BB	1-5
HIST1H2BG	1-5
HIST1H2BJ	1-5
HIST1H2BK	1-5
HIST1H2BM	1-5
HIST1H3A	1-5
HIST1H3B	1-5
HIST1H3C	1-5
HIST1H3D	1-5
HIST1H3E	1-5
HIST1H4C	1-5
HIST1H4I	1-5
HIST1H4M	1-5
HIST1H4N	1-5
HIST2H2AC	1-5
HIST2H3B	1-5
HMMR	1-5
INCENP	1-5
IQGAP3	1-5
KIF11	1-5
KIF14	1-5
KIF15	1-5
KIF18A	1-5
KIF18B	1-5
KIF20A	1-5
KIF20B	1-5
KIF22	1-5
KIF23	1-5
KIF2C	1-5
KIF4	1-5
KIFC1	1-5
KIFC5B	1-5
KNTC1	1-5
LRR1	1-5
MAD2L1	1-5
MASTL	1-5
MCM10	1-5
MELK	1-5
MIS18BP1	1-5
MKI67	1-5
MLF1IP	1-5
MMS22L	1-5
MXD3	1-5
MYBL2	1-5
NCAPD2	1-5
NCAPG	1-5
NCAPG2	1-5
NCAPH	1-5
NDC80	1-5
NEIL3	1-5
NEK2	1-5
NFATC2IP	1-5
NSL1	1-5
NUF2	1-5
NUSAP1	1-5
OIP5	1-5
PBK	1-5
PIF1	1-5
PKMYT1	1-5
PLK1	1-5
PLK4	1-5
POC1A	1-5
POLE	1-5
POLE2	1-5
POLH	1-5
PRC1	1-5
PRIM2	1-5
PRR11	1-5
PSRC1	1-5
RACGAP1	1-5
RAD51	1-5
RAD51AP1	1-5
RAD54B	1-5
RAD54L	1-5
RBL1	1-5
RRM2	1-5
SASS6	1-5
SGOL1	1-5
SGOL2	1-5
SHCBP1	1-5
SKA1	1-5
SPAG5	1-5
SPC24	1-5
SPNS3	1-5
STIL	1-5
SUSD1	1-5
TACC3	1-5
TCF19	1-5
TIMELESS	1-5
TK1	1-5
TMEM229B	1-5
TMEM48	1-5
TOP2A	1-5
TPX2	1-5
TRAIP	1-5
TRIM59	1-5
TRIP13	1-5
TROAP	1-5
TTF2	1-5
TTK	1-5
UBE2C	1-5
UBE2T	1-5
UHRF1	1-5
WDHD1	1-5
WDR76	1-5
ZBED4	1-5
ZWILCH	1-5
1700040L02RIK	1-6
1700113I22RIK	1-6
1700120C14RIK	1-6
2310002L09RIK	1-6
2310010M20RIK	1-6
2310040G24RIK	1-6
2310042D19RIK	1-6
2310046A06RIK	1-6
2310050B05RIK	1-6
2900008C10RIK	1-6
3110057O12RIK	1-6
3425401B19RIK	1-6
4430402I18RIK	1-6
4732415M23RIK	1-6
4930513N10RIK	1-6
9330158H04RIK	1-6
ABRA	1-6
ACACB	1-6
ACAD12	1-6
ACTC1	1-6
ACTN2	1-6
ADPRHL1	1-6
ALPK2	1-6
ALPK3	1-6
ANK1	1-6
ANKRD1	1-6
ANKRD23	1-6
APOBEC2	1-6
ARMC2	1-6
ART1	1-6
ART3	1-6
ASB10	1-6
ASB11	1-6
ASB14	1-6
ASB15	1-6
ASB2	1-6
BVES	1-6
C130080G10RIK	1-6
CALR3	1-6
CAR14	1-6
CASQ2	1-6
CAV3	1-6
CCDC141	1-6
CHRM2	1-6
CIDEA	1-6
CKM	1-6
CKMT2	1-6
CMYA5	1-6
CORIN	1-6
CORO6	1-6
COX6A2	1-6
COX8B	1-6
CPT1B	1-6
CSRP3	1-6
CTNNA3	1-6
D830005E20RIK	1-6
D830015G02RIK	1-6
D9ERTD402E	1-6
DDO	1-6
DHRS7C	1-6
DNAJC28	1-6
DOC2G	1-6
ECHDC3	1-6
EFCAB2	1-6
ENO3	1-6
ESRRB	1-6
FBXL22	1-6
FBXO40	1-6
FHOD3	1-6
FITM1	1-6
FRMD5	1-6
FSD1L	1-6
FSD2	1-6
GATA4	1-6
GGNBP1	1-6
GM10336	1-6
GM20594	1-6
GM3646	1-6
GM5860	1-6
GM889	1-6
GPR22	1-6
GSTM7	1-6
HAND2	1-6
HFE2	1-6
HHATL	1-6
HRASLS	1-6
HRC	1-6
HSPB2	1-6
HSPB3	1-6
HSPB6	1-6
HSPB7	1-6
INPP4B	1-6
ITGA7	1-6
ITGB1BP2	1-6
JPH2	1-6
KBTBD10	1-6
KCNG2	1-6
KLHL30	1-6
KLHL31	1-6
LDB3	1-6
LMOD2	1-6
LMOD3	1-6
LRRC10	1-6
LRRC14B	1-6
LRRC2	1-6
LRRC27	1-6
LRRC39	1-6
LRRC3B	1-6
LYRM7	1-6
MB	1-6
MLF1	1-6
MOV10L1	1-6
MTR	1-6
MURC	1-6
MYADML2	1-6
MYBPC3	1-6
MYH6	1-6
MYH7	1-6
MYL1	1-6
MYL2	1-6
MYL3	1-6
MYLK3	1-6
MYLK4	1-6
MYO18B	1-6
MYOCD	1-6
MYOM1	1-6
MYOM2	1-6
MYOZ2	1-6
MYPN	1-6
NEURL2	1-6
NKX2-5	1-6
NLRP10	1-6
NOL3	1-6
NPPB	1-6
NRAP	1-6
OBSCN	1-6
PGM5	1-6
PHTF2	1-6
PKD2L2	1-6
PLA2G5	1-6
PLIN4	1-6
PLIN5	1-6
PLN	1-6
PM20D2	1-6
POPDC2	1-6
PPM1J	1-6
PPP1R3A	1-6
PPP1R3C	1-6
PTGDS	1-6
PYGM	1-6
RBM20	1-6
RBPMS2	1-6
RILP	1-6
RNF207	1-6
RPL3L	1-6
RRAD	1-6
SCGB1C1	1-6
SCN5A	1-6
SERPINB6B	1-6
SGCA	1-6
SGCG	1-6
SH3BGR	1-6
SLC25A34	1-6
SLC2A4	1-6
SMPX	1-6
SMYD1	1-6
SRL	1-6
SRPK3	1-6
SYNPO2	1-6
SYNPO2L	1-6
TBX20	1-6
TCAP	1-6
TECRL	1-6
TMEM144	1-6
TMEM182	1-6
TNNC1	1-6
TNNI3	1-6
TNNI3K	1-6
TNNT2	1-6
TRDN	1-6
TRIM54	1-6
TRIM55	1-6
TRIM63	1-6
TRIM72	1-6
TTC12	1-6
TTN	1-6
TXLNB	1-6
USP13	1-6
XIRP1	1-6
XIRP2	1-6
YIPF7	1-6
2310002J15RIK	1-7
2310002L13RIK	1-7
2310033E01RIK	1-7
4833423E24RIK	1-7
6230427J02RIK	1-7
ABCA12	1-7
ABCB1B	1-7
ACPP	1-7
ACSBG1	1-7
ADH7	1-7
AFAP1L2	1-7
AHR	1-7
AIM1	1-7
AIM1L	1-7
ALDH3A1	1-7
ALDH3B2	1-7
ANKRD29	1-7
ANKRD35	1-7
ANO1	1-7
ANXA8	1-7
AOX4	1-7
APCDD1	1-7
APOC1	1-7
AQP3	1-7
ARHGEF5	1-7
BC064078	1-7
BAG2	1-7
BARX2	1-7
BBOX1	1-7
BCL11B	1-7
BMP7	1-7
BNIPL	1-7
BOK	1-7
BTBD11	1-7
C330022C24RIK	1-7
CALM4	1-7
CALM5	1-7
CALML3	1-7
CAPNS2	1-7
CAR13	1-7
CASP14	1-7
CBR2	1-7
CCBL1	1-7
CCDC3	1-7
CCRL1	1-7
CD109	1-7
CDH3	1-7
CDH4	1-7
CDS1	1-7
CHIT1	1-7
CIB2	1-7
CLCA2	1-7
CLCA5	1-7
CLDN1	1-7
CLIC3	1-7
CLIP4	1-7
COL17A1	1-7
COL7A1	1-7
CPXM2	1-7
CRLF1	1-7
CST6	1-7
CSTA	1-7
CTNNAL1	1-7
CWH43	1-7
CYP2B10	1-7
CYP2S1	1-7
CYP4F39	1-7
DAPL1	1-7
DENND2C	1-7
DMKN	1-7
DSC3	1-7
DSG1A	1-7
DSG1B	1-7
DSG3	1-7
DUOX1	1-7
DUOXA1	1-7
DUSP14	1-7
EFNA3	1-7
ENDOU	1-7
EPB4.1L4A	1-7
EPHA1	1-7
EPHA2	1-7
ERBB2	1-7
ESRP2	1-7
EVPL	1-7
F2RL1	1-7
FAM160A1	1-7
FAM167A	1-7
FAM25C	1-7
FAM46B	1-7
FAM83B	1-7
FAM83C	1-7
FAM83F	1-7
FAM83G	1-7
FAM84A	1-7
FAT2	1-7
FGFBP1	1-7
FHDC1	1-7
FOSL1	1-7
FOXN1	1-7
FZD10	1-7
FZD6	1-7
GATA3	1-7
GCAT	1-7
GDPD2	1-7
GGT6	1-7
GGTA1	1-7
GJB3	1-7
GJB4	1-7
GJB5	1-7
GM15987	1-7
GM94	1-7
GPR115	1-7
GPR126	1-7
GPR87	1-7
GPT	1-7
GRHL1	1-7
GRHL2	1-7
GRHL3	1-7
H60C	1-7
HLF	1-7
HOMER2	1-7
HOPX	1-7
HR	1-7
HS3ST6	1-7
HSPA1B	1-7
IFFO2	1-7
IFI202B	1-7
IGFBP2	1-7
IKZF2	1-7
IL17RC	1-7
IL1RN	1-7
IL20RA	1-7
IL20RB	1-7
IL22RA2	1-7
IRX2	1-7
IRX3	1-7
IRX5	1-7
ITGA3	1-7
ITGB6	1-7
ITPKC	1-7
ITPR3	1-7
JAG2	1-7
JUB	1-7
KCNK7	1-7
KCTD15	1-7
KLC3	1-7
KLK10	1-7
KLK11	1-7
KLK13	1-7
KLRG2	1-7
KRT1	1-7
KRT13	1-7
KRT14	1-7
KRT15	1-7
KRT16	1-7
KRT17	1-7
KRT32	1-7
KRT4	1-7
KRT5	1-7
KRT6A	1-7
KRT77	1-7
KRT80	1-7
KRTDAP	1-7
LAMA3	1-7
LAMA5	1-7
LAMB3	1-7
LAMC2	1-7
LASS3	1-7
LEPREL1	1-7
LGALS7	1-7
LHFPL1	1-7
LIPM	1-7
LMO1	1-7
LPAR5	1-7
LY6G6C	1-7
LYPD3	1-7
LYPD6B	1-7
MFSD2A	1-7
MICALL1	1-7
MOXD1	1-7
MPZL2	1-7
MREG	1-7
MT4	1-7
NEBL	1-7
NEURL1B	1-7
NIACR1	1-7
NIPAL4	1-7
NPL	1-7
NQO1	1-7
NRARP	1-7
NRTN	1-7
OAS1F	1-7
OPLAH	1-7
OSBPL3	1-7
OVOL1	1-7
P2RY1	1-7
PACSIN3	1-7
PAK6	1-7
PAQR5	1-7
PARD6G	1-7
PAX9	1-7
PIR	1-7
PITX1	1-7
PITX2	1-7
PKP1	1-7
PLA2G4F	1-7
PLB1	1-7
PLCB3	1-7
PLCD1	1-7
PLCH2	1-7
PLEK2	1-7
PLEKHH3	1-7
PLEKHN1	1-7
PLXDC1	1-7
PLXNB1	1-7
POF1B	1-7
POLR3G	1-7
POPDC3	1-7
POU2F3	1-7
PPFIBP2	1-7
PPL	1-7
PPP1R13L	1-7
PPP1R14C	1-7
PROM2	1-7
PRRG4	1-7
PSAPL1	1-7
PTK7	1-7
PTPN13	1-7
PVRL1	1-7
PVRL4	1-7
RAB38	1-7
RAC3	1-7
RAPGEFL1	1-7
RARRES1	1-7
RASSF10	1-7
RDH12	1-7
RGS12	1-7
RHBG	1-7
RHOV	1-7
RNF144B	1-7
RXRA	1-7
S100A14	1-7
SCEL	1-7
SDR16C5	1-7
SEMA3D	1-7
SEMA3F	1-7
SERPINA3H	1-7
SERPINB10-PS	1-7
SERPINB2	1-7
SERPINB7	1-7
SERPINB8	1-7
SH3RF2	1-7
SIM2	1-7
SKINT1	1-7
SKINT11	1-7
SKINT6	1-7
SLC1A4	1-7
SLC22A4	1-7
SLC24A3	1-7
SLC25A48	1-7
SLC27A3	1-7
SLC2A12	1-7
SLC6A8	1-7
SNAI2	1-7
SOX15	1-7
SOX21	1-7
SOX6	1-7
SP6	1-7
SPINK5	1-7
SPTLC3	1-7
STON2	1-7
SUSD2	1-7
SYTL1	1-7
TACC2	1-7
TACSTD2	1-7
TDH	1-7
TFAP2A	1-7
TFAP2B	1-7
TFAP2C	1-7
TGM1	1-7
TGM3	1-7
THEM5	1-7
TIAM1	1-7
TLX1	1-7
TMEM54	1-7
TMEM79	1-7
TMPRSS11A	1-7
TMPRSS13	1-7
TMPRSS4	1-7
TNFRSF19	1-7
TNS4	1-7
TPBG	1-7
TRIM13	1-7
TRIM16	1-7
TRIM29	1-7
TRP63	1-7
TTC9	1-7
VANGL1	1-7
VANGL2	1-7
VSIG8	1-7
WDR62	1-7
WDR65	1-7
WNK2	1-7
WNT10A	1-7
WNT3	1-7
WNT7B	1-7
ZBTB7B	1-7
ZBTB7C	1-7
ZFP185	1-7
ZFP750	1-7
0610040J01RIK	1-22
1110008J03RIK	1-22
1110017F19RIK	1-22
1700029G01RIK	1-22
1700106N22RIK	1-22
1810019D21RIK	1-22
1810030J14RIK	1-22
2010001M06RIK	1-22
2010300C02RIK	1-22
2210404O07RIK	1-22
2210415F13RIK	1-22
2310030G06RIK	1-22
2610528A11RIK	1-22
3110056O03RIK	1-22
4933431E20RIK	1-22
5330417C22RIK	1-22
5430407P10RIK	1-22
9130017N09RIK	1-22
9130206I24RIK	1-22
A2LD1	1-22
AI661453	1-22
ABCB1A	1-22
ABCC3	1-22
ABP1	1-22
ACSF2	1-22
ACSS2	1-22
ACVR1C	1-22
ADCK5	1-22
AGR2	1-22
AKR1C12	1-22
AKR1C13	1-22
AKR1C19	1-22
ALDH1B1	1-22
ALDH1L1	1-22
AQP11	1-22
ARC	1-22
ARHGEF16	1-22
ASNS	1-22
ATP10B	1-22
B3GALT5	1-22
B3GNT3	1-22
B4GALNT2	1-22
B4GALT4	1-22
BC016579	1-22
BC030870	1-22
BAIAP2L2	1-22
BCAS1	1-22
BCL2L14	1-22
BDH1	1-22
BMP3	1-22
C2CD4B	1-22
C630004H02RIK	1-22
CADPS2	1-22
CAPN5	1-22
CAPSL	1-22
CAR1	1-22
CAR12	1-22
CAR9	1-22
CBS	1-22
CDC42BPG	1-22
CDH17	1-22
CDHR2	1-22
CDHR5	1-22
CDX1	1-22
CDX2	1-22
CELA1	1-22
CGREF1	1-22
CHDH	1-22
CHRM1	1-22
CITED4	1-22
CLCA4	1-22
CLDN12	1-22
CLDN23	1-22
CLMN	1-22
CLPS	1-22
CLRN3	1-22
CLYBL	1-22
CMTM4	1-22
CNKSR1	1-22
COBL	1-22
COX7A1	1-22
CYP39A1	1-22
D10BWG1379E	1-22
D330028D13RIK	1-22
DAGLA	1-22
DCBLD1	1-22
DDC	1-22
DHCR24	1-22
DIO1	1-22
DMBT1	1-22
DNAJC12	1-22
DNMBP	1-22
DOK4	1-22
DYRK2	1-22
EDN1	1-22
EIF4EBP3	1-22
ELOVL7	1-22
ENGASE	1-22
ENPP1	1-22
EPHB3	1-22
EPS8L3	1-22
ERBB3	1-22
FAHD1	1-22
FAM109A	1-22
FAM13A	1-22
FAM174B	1-22
FAM195A	1-22
FAM57A	1-22
FAM83E	1-22
FBP2	1-22
FCGBP	1-22
FLRT3	1-22
FOXA3	1-22
FOXD2	1-22
FPGT	1-22
FRK	1-22
FUK	1-22
GAL3ST1	1-22
GALE	1-22
GALM	1-22
GALNT12	1-22
GALNT4	1-22
GCNT3	1-22
GDPD1	1-22
GJB1	1-22
GLT28D2	1-22
GM11818	1-22
GM53	1-22
GM5485	1-22
GMPR	1-22
GNA14	1-22
GOLT1A	1-22
GPA33	1-22
GPR128	1-22
GRTP1	1-22
GSTP2	1-22
GUCA2A	1-22
GUCY2C	1-22
GYLTL1B	1-22
HEBP2	1-22
HGFAC	1-22
HNF1B	1-22
HNF4A	1-22
HOOK1	1-22
HOXA10	1-22
HOXA11	1-22
HOXA11AS	1-22
HOXA5	1-22
HOXA7	1-22
HOXA9	1-22
HOXB9	1-22
HPN	1-22
ICA1	1-22
ICK	1-22
IFI27L2B	1-22
IGSF5	1-22
IHH	1-22
IKBKE	1-22
IL17RE	1-22
ILDR1	1-22
INADL	1-22
INPP5J	1-22
KCNE3	1-22
KCNMA1	1-22
KCNQ1	1-22
KLC4	1-22
KLK1	1-22
KRT23	1-22
L1CAM	1-22
LASS6	1-22
LGALS4	1-22
LIPH	1-22
LIPT2	1-22
LNX1	1-22
LRFN4	1-22
LRIG3	1-22
MANSC1	1-22
MARVELD2	1-22
MARVELD3	1-22
MAST1	1-22
MBOAT1	1-22
MCF2L	1-22
MCTP2	1-22
MECOM	1-22
MET	1-22
MFSD4	1-22
MGAT3	1-22
MGAT5	1-22
MICALL2	1-22
MLPH	1-22
MS4A8A	1-22
MST1R	1-22
MUC13	1-22
MYO1A	1-22
MYO7B	1-22
NANP	1-22
NAPRT1	1-22
NIPAL1	1-22
NOXA1	1-22
NOXO1	1-22
O3FAR1	1-22
OIT1	1-22
OSBPL7	1-22
OSGIN1	1-22
OVOL2	1-22
PANK1	1-22
PCBD1	1-22
PCTP	1-22
PDE9A	1-22
PDZK1IP1	1-22
PEX11C	1-22
PHGR1	1-22
PIGR	1-22
PIP5K1B	1-22
PKP2	1-22
PLA2G10	1-22
PLEKHA8	1-22
PLLP	1-22
PLS1	1-22
PPARD	1-22
PPARG	1-22
PPARGC1A	1-22
PPARGC1B	1-22
PPCS	1-22
PPP1R14D	1-22
PPP1R1B	1-22
PRELID2	1-22
PRKAA2	1-22
PRKCZ	1-22
PROM1	1-22
PRR15	1-22
PRSS32	1-22
PTPN3	1-22
PTPRN2	1-22
PWWP2B	1-22
QPCTL	1-22
RAB4A	1-22
RAP1GAP	1-22
RASD2	1-22
RASEF	1-22
RASSF6	1-22
RBKS	1-22
RECQL5	1-22
REEP6	1-22
RGS17	1-22
RHBDL2	1-22
RHPN2	1-22
RNASEL	1-22
RNF43	1-22
RORC	1-22
SAMD10	1-22
SATB2	1-22
SCIN	1-22
SDCBP2	1-22
SDR42E1	1-22
SDSL	1-22
SEL1L3	1-22
SEMA3B	1-22
SEMA4G	1-22
SERPINA9	1-22
SGPP2	1-22
SHISA2	1-22
SHROOM2	1-22
SHROOM3	1-22
SLC22A18	1-22
SLC22A23	1-22
SLC25A35	1-22
SLC26A2	1-22
SLC37A1	1-22
SLC39A5	1-22
SLC44A3	1-22
SLC52A2	1-22
SLC5A1	1-22
SLC7A4	1-22
SMPD3	1-22
SORCS2	1-22
SOX13	1-22
STARD4	1-22
STYK1	1-22
SULT1D1	1-22
SYBU	1-22
SYCN	1-22
SYT7	1-22
SYTL2	1-22
TAB1	1-22
TC2N	1-22
TFAP4	1-22
TGFA	1-22
TM4SF20	1-22
TM7SF2	1-22
TMC5	1-22
TMEFF1	1-22
TMEM125	1-22
TMEM171	1-22
TMEM184A	1-22
TMEM20	1-22
TMEM45B	1-22
TMEM56	1-22
TMEM8	1-22
TMTC2	1-22
TNFRSF11A	1-22
TNK1	1-22
TPD52L1	1-22
TPK1	1-22
TPPP	1-22
TPRN	1-22
TRIM46	1-22
TRPM4	1-22
TTC38	1-22
TTC39A	1-22
TTR	1-22
UGT2B34	1-22
UNC13B	1-22
UNG	1-22
USH1C	1-22
UTP14B	1-22
VIL1	1-22
VIPR1	1-22
VSIG10	1-22
VSIG2	1-22
WBSCR27	1-22
WNK4	1-22
YDJC	1-22
ZBTB8A	1-22
1110012J17RIK	1-30
1700086L19RIK	1-30
2410089E03RIK	1-30
2610301B20RIK	1-30
2610524H06RIK	1-30
2900056M20RIK	1-30
5730409E04RIK	1-30
6330407J23RIK	1-30
9530091C08RIK	1-30
A230050P20RIK	1-30
A330023F24RIK	1-30
ABCB9	1-30
ADAM22	1-30
ALS2CR4	1-30
ANK2	1-30
AP3B2	1-30
APBB1	1-30
APLP1	1-30
ARHGEF17	1-30
ARL6	1-30
ARMCX1	1-30
ARXES2	1-30
ATP6V0E2	1-30
B3GALNT1	1-30
B630019K06RIK	1-30
BEX1	1-30
BEX2	1-30
BEX4	1-30
BHLHB9	1-30
BICD1	1-30
C1QTNF4	1-30
C85492	1-30
CACNA1A	1-30
CACNA2D1	1-30
CADPS	1-30
CALB1	1-30
CAMK2B	1-30
CDH2	1-30
CELF3	1-30
CELF4	1-30
CHGA	1-30
CHGB	1-30
CHIC1	1-30
CLIP3	1-30
CORO2B	1-30
CPLX2	1-30
CPT1C	1-30
CTNND2	1-30
CXXC4	1-30
DBP	1-30
DBPHT2	1-30
DGKE	1-30
DISP2	1-30
DIXDC1	1-30
DZIP3	1-30
EID2	1-30
EML5	1-30
ENAH	1-30
ETV1	1-30
FAM110B	1-30
FAM20A	1-30
FAM20C	1-30
FAM73A	1-30
FBXL16	1-30
FBXO44	1-30
FEZ1	1-30
FGF12	1-30
FZD3	1-30
GATSL2	1-30
GDAP1L1	1-30
GM1673	1-30
GNAO1	1-30
GNAZ	1-30
GNB5	1-30
GPRASP2	1-30
GPRIN1	1-30
GRB14	1-30
GRIA2	1-30
H2AFY2	1-30
HAGHL	1-30
HAP1	1-30
HDAC11	1-30
HIST3H2BA	1-30
HIVEP3	1-30
INHA	1-30
IQCB1	1-30
IRAK1BP1	1-30
KCNB1	1-30
KIF1A	1-30
KIFC3	1-30
LPHN1	1-30
LRP11	1-30
LRRC49	1-30
LRRN2	1-30
MAGEE1	1-30
MAGI2	1-30
MAPK8IP1	1-30
MEGF8	1-30
MEIS2	1-30
MPPED2	1-30
MRAS	1-30
MTAP2	1-30
MTAP6	1-30
MTMR7	1-30
NAP1L5	1-30
NBEA	1-30
NCAM1	1-30
NFASC	1-30
NRXN1	1-30
OBSL1	1-30
OCRL	1-30
P4HTM	1-30
PAK3	1-30
PCBP3	1-30
PCLO	1-30
PCSK1N	1-30
PCSK2	1-30
PFKM	1-30
PFN2	1-30
PHYHIPL	1-30
PITPNM2	1-30
PLCB1	1-30
PNMAL2	1-30
PODXL2	1-30
PPP1R9A	1-30
PRKAR1B	1-30
PRUNE2	1-30
PTPRN	1-30
RAB3A	1-30
RAB3B	1-30
RAI2	1-30
RCAN2	1-30
RGS7BP	1-30
RIAN	1-30
ROBO2	1-30
RTN1	1-30
RUNDC3A	1-30
SCG2	1-30
SCG3	1-30
SCG5	1-30
SCN3A	1-30
SCRN1	1-30
SESN3	1-30
SEZ6L2	1-30
SLC22A17	1-30
SLC24A5	1-30
SLC25A23	1-30
SLC25A27	1-30
SLC7A2	1-30
SMARCA1	1-30
SNAP25	1-30
SOBP	1-30
SPIRE1	1-30
SRGAP1	1-30
ST8SIA3	1-30
STMN3	1-30
STOX2	1-30
SYNGR1	1-30
SYP	1-30
SYT11	1-30
TCEAL1	1-30
TCEAL3	1-30
THSD7A	1-30
TMED8	1-30
TMEM38A	1-30
TMEM59L	1-30
TMOD2	1-30
TNIK	1-30
TSPYL2	1-30
TSPYL4	1-30
TTBK2	1-30
TTLL7	1-30
TUBB4A	1-30
UBE2O	1-30
UCHL1	1-30
UNC79	1-30
UNC80	1-30
USP11	1-30
YPEL2	1-30
ZCCHC18	1-30
ZDHHC2	1-30
ZFHX2	1-30
ZFP428	1-30
ZFP462	1-30
ZFP580	1-30
ZFP612	1-30
ZFP827	1-30
ZFP9	1-30
1190005I06RIK	1-31
1500004A13RIK	1-31
1500009C09RIK	1-31
1700025K23RIK	1-31
1700054N08RIK	1-31
1700066M21RIK	1-31
1810041L15RIK	1-31
2010204K13RIK	1-31
2200002K05RIK	1-31
2400009B08RIK	1-31
2810468N07RIK	1-31
2900011O08RIK	1-31
2900055J20RIK	1-31
3110035E14RIK	1-31
3110039M20RIK	1-31
4833424O15RIK	1-31
6030419C18RIK	1-31
6330403A02RIK	1-31
6330403K07RIK	1-31
6330439K17RIK	1-31
6330503K22RIK	1-31
6330527O06RIK	1-31
6430704M03RIK	1-31
6530418L21RIK	1-31
9330159F19RIK	1-31
9330182L06RIK	1-31
9530059O14RIK	1-31
A030009H04RIK	1-31
A230073K19RIK	1-31
A730017C20RIK	1-31
A830010M20RIK	1-31
A830018L16RIK	1-31
A930003O13RIK	1-31
A930011O12RIK	1-31
A930013F10RIK	1-31
A930015D03RIK	1-31
AI593442	1-31
AI836003	1-31
AI854517	1-31
AATK	1-31
ABCA5	1-31
ABCD2	1-31
ABLIM2	1-31
ACCN1	1-31
ACCN2	1-31
ACCN4	1-31
ACHE	1-31
ACTL6B	1-31
ACTR3B	1-31
ADAMTS3	1-31
ADARB1	1-31
ADCY5	1-31
ADD2	1-31
ADRA2C	1-31
ADRB1	1-31
AGAP2	1-31
AIF1L	1-31
AJAP1	1-31
AKAP5	1-31
AKAP6	1-31
AMPH	1-31
ANKRD13B	1-31
ANKRD33B	1-31
ANKRD34A	1-31
ANKRD37	1-31
ANKRD45	1-31
ANKRD6	1-31
ANKS1B	1-31
ANO3	1-31
ANO4	1-31
AP3M2	1-31
APBA1	1-31
APBB3	1-31
ARHGAP33	1-31
ARHGDIG	1-31
ARHGEF4	1-31
ARHGEF9	1-31
ARMC9	1-31
ARNT2	1-31
ARPP21	1-31
ARSG	1-31
ARXES1	1-31
ASPA	1-31
ASPHD2	1-31
ASTN1	1-31
ATCAY	1-31
ATL1	1-31
ATP2B2	1-31
ATP6V1G2	1-31
B230209E15RIK	1-31
B230217C12RIK	1-31
B3GALT1	1-31
B3GAT1	1-31
BC005764	1-31
BC018242	1-31
BC068157	1-31
BAI1	1-31
BAI2	1-31
BAI3	1-31
BBS4	1-31
BBS7	1-31
BCAT1	1-31
BEGAIN	1-31
BEND6	1-31
BSN	1-31
BZRAP1	1-31
C030019I05RIK	1-31
C030030A07RIK	1-31
C1QL1	1-31
C1QL2	1-31
C230004F18RIK	1-31
C230091D08RIK	1-31
C530028O21RIK	1-31
CABP1	1-31
CACNA1E	1-31
CACNA1H	1-31
CACNA1I	1-31
CACNA2D3	1-31
CACNB1	1-31
CACNB4	1-31
CACNG2	1-31
CACNG3	1-31
CACNG4	1-31
CALN1	1-31
CALY	1-31
CAMK2A	1-31
CAMK4	1-31
CAMKK1	1-31
CAMKV	1-31
CAP2	1-31
CAR11	1-31
CASKIN1	1-31
CBR3	1-31
CCDC106	1-31
CCDC48	1-31
CCDC92	1-31
CD4	1-31
CDH8	1-31
CDH9	1-31
CDK5R1	1-31
CDK5R2	1-31
CDKL5	1-31
CDYL2	1-31
CECR6	1-31
CELF5	1-31
CELSR2	1-31
CEND1	1-31
CHADL	1-31
CHD5	1-31
CHL1	1-31
CHRNA4	1-31
CHRNB2	1-31
CHST1	1-31
CHST11	1-31
CHST5	1-31
CIT	1-31
CLDN11	1-31
CLSTN3	1-31
CLVS1	1-31
CMPK2	1-31
CNIH2	1-31
CNKSR2	1-31
CNNM1	1-31
CNR1	1-31
CNTN2	1-31
CNTN4	1-31
CNTN5	1-31
CNTNAP1	1-31
CNTNAP2	1-31
COCH	1-31
COL9A3	1-31
CPEB1	1-31
CPLX1	1-31
CPNE5	1-31
CREG2	1-31
CRMP1	1-31
CROCC	1-31
CSMD1	1-31
CSMD3	1-31
CSRNP3	1-31
CTNNA2	1-31
CTTNBP2	1-31
CTXN1	1-31
CYP46A1	1-31
D3BWG0562E	1-31
D430019H16RIK	1-31
D430041D05RIK	1-31
D630045J12RIK	1-31
DAAM2	1-31
DAB1	1-31
DACH1	1-31
DBC1	1-31
DCAF12L1	1-31
DCC	1-31
DCLK2	1-31
DCLK3	1-31
DCUN1D4	1-31
DDN	1-31
DGKG	1-31
DGKH	1-31
DGKI	1-31
DIRAS1	1-31
DIRAS2	1-31
DLG2	1-31
DLG3	1-31
DLG4	1-31
DLGAP1	1-31
DLGAP2	1-31
DLGAP3	1-31
DLL3	1-31
DLX5	1-31
DLX6	1-31
DNAJB5	1-31
DNAJC6	1-31
DNALC1	1-31
DNER	1-31
DNM3	1-31
DOCK3	1-31
DOCK4	1-31
DPF1	1-31
DPP10	1-31
DPP6	1-31
DPY19L3	1-31
DRD1A	1-31
DSCAM	1-31
DSCAML1	1-31
DTNA	1-31
DUSP15	1-31
DUSP26	1-31
DYNC1I1	1-31
E130309F12RIK	1-31
EDIL3	1-31
EEF1A2	1-31
EFHD1	1-31
EFNB3	1-31
EFR3B	1-31
EGR4	1-31
ELAVL3	1-31
ELAVL4	1-31
ELFN2	1-31
ELMOD1	1-31
ELOVL4	1-31
ENO2	1-31
ENOX1	1-31
EPB4.9	1-31
EPHA4	1-31
EPHA5	1-31
EPHA7	1-31
EPHB1	1-31
EPHB6	1-31
EPHX4	1-31
ERC2	1-31
ERMN	1-31
EVI5L	1-31
FABP3	1-31
FAIM2	1-31
FAM123A	1-31
FAM131A	1-31
FAM131B	1-31
FAM13C	1-31
FAM155A	1-31
FAM169A	1-31
FAM171A2	1-31
FAM171B	1-31
FAM184A	1-31
FAM19A5	1-31
FAM40B	1-31
FAM59A	1-31
FAM5C	1-31
FAM69B	1-31
FAM70A	1-31
FAM70B	1-31
FAM89A	1-31
FAT3	1-31
FBLL1	1-31
FBXO2	1-31
FGF13	1-31
FGF14	1-31
FGF9	1-31
FILIP1	1-31
FLRT1	1-31
FMN2	1-31
FN3K	1-31
FNDC5	1-31
FOXG1	1-31
FOXP2	1-31
FSD1	1-31
FSTL4	1-31
FUT9	1-31
FZD9	1-31
GABRA1	1-31
GABRA2	1-31
GABRA4	1-31
GABRB2	1-31
GABRB3	1-31
GABRD	1-31
GABRG2	1-31
GAD1	1-31
GAD2	1-31
GALNT13	1-31
GAP43	1-31
GBA2	1-31
GDAP1	1-31
GDPD5	1-31
GFRA4	1-31
GGT7	1-31
GJC2	1-31
GLRB	1-31
GM10754	1-31
GM11602	1-31
GM1337	1-31
GM14295	1-31
GM1976	1-31
GM98	1-31
GM996	1-31
GNG13	1-31
GNG3	1-31
GNG7	1-31
GOLGA7B	1-31
GPR12	1-31
GPR155	1-31
GPR158	1-31
GPR17	1-31
GPR37	1-31
GPR62	1-31
GPR83	1-31
GPR85	1-31
GPR88	1-31
GPRIN3	1-31
GRIA1	1-31
GRIA3	1-31
GRIA4	1-31
GRID1	1-31
GRIK2	1-31
GRIK3	1-31
GRIK5	1-31
GRIN1	1-31
GRIN2B	1-31
GRM1	1-31
GRM5	1-31
GRM7	1-31
GSG1L	1-31
HAPLN2	1-31
HCN2	1-31
HERC3	1-31
HEY1	1-31
HIPK4	1-31
HNMT	1-31
HOMER1	1-31
HPCA	1-31
HPCAL4	1-31
HRH3	1-31
HS3ST4	1-31
HS6ST2	1-31
HTR2C	1-31
ICA1L	1-31
ICAM5	1-31
IDO1	1-31
IGSF21	1-31
IL1RAPL1	1-31
INA	1-31
INSC	1-31
IQSEC2	1-31
ITPKA	1-31
JAKMIP2	1-31
JAZF1	1-31
JPH3	1-31
JPH4	1-31
KALRN	1-31
KAZN	1-31
KCNA1	1-31
KCNA2	1-31
KCNA4	1-31
KCNA6	1-31
KCNC1	1-31
KCND2	1-31
KCNH1	1-31
KCNH3	1-31
KCNIP2	1-31
KCNIP3	1-31
KCNIP4	1-31
KCNJ4	1-31
KCNK13	1-31
KCNK2	1-31
KCNMB4	1-31
KCNN3	1-31
KCNQ2	1-31
KCNQ5	1-31
KCNT1	1-31
KCNV1	1-31
KCTD1	1-31
KCTD16	1-31
KCTD17	1-31
KCTD4	1-31
KCTD8	1-31
KIF17	1-31
KIF5A	1-31
KIF5C	1-31
KIFC2	1-31
KIRREL3	1-31
KLHL23	1-31
KLHL29	1-31
KNDC1	1-31
KRT222	1-31
LARGE	1-31
LGI1	1-31
LGI3	1-31
LHFPL3	1-31
LHFPL4	1-31
LIN7B	1-31
LINGO1	1-31
LINGO3	1-31
LMCD1	1-31
LMO3	1-31
LONRF2	1-31
LPHN3	1-31
LRP1B	1-31
LRP8	1-31
LRRC10B	1-31
LRRC4	1-31
LRRC4B	1-31
LRRC4C	1-31
LRRC7	1-31
LRRC8B	1-31
LRRN1	1-31
LRRN3	1-31
LRRTM1	1-31
LRRTM2	1-31
LRRTM3	1-31
LRRTM4	1-31
LRTM1	1-31
LRTM2	1-31
LY6H	1-31
LYPD1	1-31
MACROD2	1-31
MAG	1-31
MAP6D1	1-31
MAPK10	1-31
MAPK8IP2	1-31
MATK	1-31
MATN4	1-31
MBD5	1-31
MBLAC2	1-31
MBOAT2	1-31
MCHR1	1-31
MDGA2	1-31
ME3	1-31
MEGF11	1-31
MEIS3	1-31
MIR219-2	1-31
MMP16	1-31
MMP17	1-31
MOBP	1-31
MOG	1-31
MORN4	1-31
MPP2	1-31
MPP3	1-31
MPV17L	1-31
MTAP7D2	1-31
MTAP9	1-31
MTERFD3	1-31
MTUS2	1-31
MYT1	1-31
MYT1L	1-31
N28178	1-31
NACAD	1-31
NALCN	1-31
NANOS1	1-31
NAP1L2	1-31
NAP1L3	1-31
NAPB	1-31
NAT14	1-31
NAT8L	1-31
NCAM2	1-31
NCAN	1-31
NCKIPSD	1-31
NECAB1	1-31
NECAB2	1-31
NEFL	1-31
NEFM	1-31
NELL2	1-31
NETO1	1-31
NETO2	1-31
NEU4	1-31
NEURL1A	1-31
NEXN	1-31
NGEF	1-31
NINJ2	1-31
NKAIN1	1-31
NKAIN2	1-31
NKX6-2	1-31
NLGN1	1-31
NLGN3	1-31
NMNAT2	1-31
NNAT	1-31
NOL4	1-31
NOS1AP	1-31
NPTX1	1-31
NRG2	1-31
NRGN	1-31
NRSN1	1-31
NRSN2	1-31
NRXN3	1-31
NSG2	1-31
NTRK3	1-31
NUDT11	1-31
NXPH1	1-31
ODZ2	1-31
ODZ4	1-31
OGDHL	1-31
OLFM2	1-31
OLIG1	1-31
OLIG2	1-31
ONECUT2	1-31
OPALIN	1-31
OSBP2	1-31
PACSIN1	1-31
PAK7	1-31
PALM2	1-31
PCDH15	1-31
PCDHGC5	1-31
PCNXL2	1-31
PCP4	1-31
PCP4L1	1-31
PDE10A	1-31
PDE1B	1-31
PDE1C	1-31
PDE4A	1-31
PDE7B	1-31
PDP1	1-31
PDXP	1-31
PDZD4	1-31
PEX5L	1-31
PGAM2	1-31
PGBD5	1-31
PHACTR1	1-31
PHYHIP	1-31
PIGZ	1-31
PKIA	1-31
PLCL1	1-31
PLCXD3	1-31
PLK5	1-31
PLXNB3	1-31
PNCK	1-31
PNMA2	1-31
PNMAL1	1-31
[truncated: 2,103 more rows]

## Sheet: Table S4
Supplementary Table 4: The S-types and E-types of 46 CTS gene clusters
Gene cluster	1-3	1-5	1-6	1-7	1-22	1-30	1-31	1-32	1-33	2-2	2-3	2-4	2-7	2-8	2-9	2-10	2-11	2-12	2-16	2-17	2-18	2-22	2-23	2-24	3-1	3-2	3-5	3-8	4-1	4-2	4-3	4-4	4-5	4-7	4-8	4-9	4-10	4-12	4-13	4-14	4-15	4-16	4-17	4-19	4-20	4-21
S- or E-types	ciliated columnar cell of tracheobronchial tree	late pro-B cell	ventricular myocyte	keratinocyte stem cell	secretory cell	pancreatic PP cell	medium spiny neuron	pancreatic PP cell	Bergmann glial cell	hepatocyte	hepatocyte	bladder urothelial cell	secretory cell	pancreatic stellate cell	type II pneumocyte	hepatocyte	granulocytopoietic cell	granulocytopoietic cell	late pro-B cell	late pro-B cell	mature NK T cell	bladder cell	smooth muscle cell	smooth muscle cell	hepatocyte	enterocyte of epithelium of large intestine	endothelial cell of hepatic sinusoid	basophil	chondrocyte	fibroblast of lung	pulmonary interstitial fibroblast	bladder cell	pancreatic ductal cell	bulge keratinocyte	mucus secreting cell	Brush cell of epithelium proper of large intestine	pancreatic acinar cell	kidney collecting duct principal cell	myeloid dendritic cell	monocyte	NK cell	mature NK T cell	hepatocyte	fibroblast of lung	pancreatic stellate cell	stromal cell
		granulocytopoietic cell	atrial myocyte	epidermal cell	large intestine goblet cell	medium spiny neuron	neuron	pancreatic D cell	astrocyte	epithelial cell of proximal tubule			large intestine goblet cell	pancreatic ductal cell		Kupffer cell	granulocyte monocyte progenitor cell	granulocyte monocyte progenitor cell	early pro-B cell	immature B cell	NK cell	stromal cell	brain pericyte	brain pericyte	intestinal crypt stem cell	intestinal crypt stem cell	Kupffer cell				bladder cell							kidney loop of Henle ascending limb epithelial cell	leukocyte	microglial cell	mature NK T cell	mature alpha-beta T cell	pancreatic stellate cell	adventitial cell	mesenchymal stem cell of adipose	fibroblast
		granulocyte monocyte progenitor cell		keratinocyte	intestinal crypt stem cell	pancreatic D cell	oligodendrocyte precursor cell	pancreatic A cell	oligodendrocyte precursor cell	kidney collecting duct epithelial cell				pancreatic acinar cell		endothelial cell of hepatic sinusoid	granulocyte	granulocyte	precursor B cell	naive B cell	mature alpha-beta T cell	fibroblast	valve cell	bladder cell	enterocyte of epithelium of large intestine	secretory cell					fibroblast of lung								fibrocyte	leukocyte		CD8-positive, alpha-beta T cell	mesenchymal stem cell of adipose	pancreatic stellate cell	fibroblast	mesenchymal stem cell of adipose
		keratinocyte stem cell		basal cell of epidermis	enterocyte of epithelium of large intestine	pancreatic A cell		pancreatic B cell	neuronal stem cell					leukocyte		mature NK T cell	promonocyte	neutrophil		B cell	CD8-positive, alpha-beta T cell	mesenchymal stem cell of adipose		pulmonary interstitial fibroblast	secretory cell	large intestine goblet cell					adventitial cell								macrophage	myeloid cell		DN4 thymocyte	stromal cell	pulmonary interstitial fibroblast	adventitial cell	mesenchymal stem cell
		hematopoietic stem cell		bladder urothelial cell	enteroendocrine cell	pancreatic B cell												promonocyte		precursor B cell	CD4-positive, alpha-beta T cell	adventitial cell		basal cell															myeloid cell	macrophage		NK cell	adventitial cell	mesenchymal stem cell of adipose	mesenchymal stem cell	bladder cell
		intestinal crypt stem cell		bulge keratinocyte	bladder urothelial cell	neuron												classical monocyte		fibrocyte	T cell	pancreatic stellate cell		valve cell															proerythroblast	Kupffer cell		T cell	bladder cell	fibroblast	stromal cell
		neuronal stem cell				oligodendrocyte precursor cell												myeloid cell		early pro-B cell	DN4 thymocyte	mesenchymal stem cell		smooth muscle cell of trachea																fibrocyte		CD4-positive, alpha-beta T cell	fibroblast	fibroblast of cardiac tissue	chondrocyte
		promonocyte				neuronal stem cell												basophil			thymocyte	fibroblast of cardiac tissue		fibroblast of lung																		thymocyte	mesenchymal stem cell	bladder cell	fibroblast of cardiac tissue
						Bergmann glial cell												non-classical monocyte			basophil	chondrocyte																						mesenchymal stem cell
																		leukocyte				pulmonary interstitial fibroblast																						stromal cell
Per each CTS gene cluster, the cell types belong to E-types but not S-types are bolded, the cell types belong to S-type are not bolded.

## Sheet: Table S5
Supplementary Table 5: The E-types of gene clusters 2-12, 2-18 and 4-16 in the validated data sets
Data set	Smart_18m	Smart_24m	10x_1m	10x_1m	10x_1m	10x_3m	10x_3m	10x_3m	10x_18m	10x_18m	10x_18m	10x_21m	10x_21m	10x_21m	10x_24m	10x_30m
Gene cluster	2-12	2-18	2-12	2-18	4-16	2-12	2-18	4-16	2-12	2-18	4-16	2-12	2-18	4-16	2-12	‘2-12
Cell-types	granulocytopoietic cell	CD8-positive, alpha-beta T cell	naive T cell	immature NKT cell	double negative T cell	naive T cell	thymocyte	double negative T cell	naive T cell	thymocyte	mature NK T cell	naive T cell	CD8-positive, alpha-beta T cell	double negative T cell	naive T cell	naive T cell
	granulocyte	DN4 thymocyte	megakaryocyte-erythroid progenitor cell	mature NK T cell	immature NKT cell	megakaryocyte-erythroid progenitor cell	double negative T cell	DN4 thymocyte	megakaryocyte-erythroid progenitor cell	mature NK T cell	double negative T cell	megakaryocyte-erythroid progenitor cell	thymocyte	mature NK T cell	promonocyte	mast cell
	granulocyte monocyte progenitor cell	thymocyte	proerythroblast	DN4 thymocyte	mature NK T cell	neutrophil	CD8-positive, alpha-beta T cell	thymocyte	neutrophil	CD8-positive, alpha-beta T cell	DN4 thymocyte	proerythroblast	mature NK T cell	CD8-positive, alpha-beta T cell	proerythroblast	proerythroblast
	neutrophil	mature NK T cell	immature B cell	CD8-positive, alpha-beta T cell	thymocyte	proerythroblast	DN4 thymocyte	CD8-positive, alpha-beta T cell	mast cell	double negative T cell	CD8-positive, alpha-beta T cell	promonocyte	double negative T cell	thymocyte	immature B cell	neutrophil
	classical monocyte	mature alpha-beta T cell	promonocyte	CD4-positive, alpha-beta T cell	CD8-positive, alpha-beta T cell	promonocyte	mature NK T cell	immature T cell	proerythroblast	regulatory T cell	T cell	granulocyte	CD4-positive, alpha-beta T cell	DN4 thymocyte	megakaryocyte-erythroid progenitor cell	promonocyte
	promonocyte	regulatory T cell	granulocyte	regulatory T cell	DN4 thymocyte	immature B cell	DN3 thymocyte	mature NK T cell	myeloid cell	DN4 thymocyte	regulatory T cell	neutrophil	DN4 thymocyte	immature T cell	monocyte	immature B cell
	myeloid leukocyte	CD4-positive, alpha-beta T cell	neutrophil	thymocyte	CD4-positive, alpha-beta T cell	intermediate monocyte	immature T cell	hematopoietic precursor cell	granulocyte	immature T cell	thymocyte	granulocytopoietic cell	immature T cell	T cell	naive B cell	granulocyte
	megakaryocyte-erythroid progenitor cell	NK cell	monocyte	T cell	immature T cell	granulocyte	CD4-positive, alpha-beta T cell	CD4-positive, alpha-beta T cell	immature B cell	CD4-positive, alpha-beta T cell	CD4-positive, alpha-beta T cell	naive B cell	regulatory T cell	regulatory T cell	granulocyte	basophil
	myeloid cell	T cell	naive B cell	double negative T cell	T cell	monocyte	T cell	T cell	promonocyte	DN3 thymocyte	immature T cell	monocyte	T cell	CD4-positive, alpha-beta T cell	lymphocyte	Kupffer cell
	non-classical monocyte	pancreatic ductal cell	granulocytopoietic cell	NK cell	regulatory T cell	classical monocyte	hematopoietic precursor cell	professional antigen presenting cell	classical monocyte	T cell	NK cell	classical monocyte	DN3 thymocyte	hematopoietic precursor cell	macrophage	monocyte
	leukocyte		intermediate monocyte	immature T cell	hematopoietic precursor cell	naive B cell	NK cell		granulocytopoietic cell	NK cell		late pro-B cell	NK cell	DN3 thymocyte	granulocytopoietic cell	megakaryocyte-erythroid progenitor cell
			classical monocyte	hematopoietic precursor cell	DN3 thymocyte	granulocytopoietic cell	professional antigen presenting cell		intermediate monocyte	hematopoietic precursor cell			hematopoietic precursor cell	professional antigen presenting cell		granulocytopoietic cell
			late pro-B cell	DN3 thymocyte	NK cell				monocyte	professional antigen presenting cell			professional antigen presenting cell			naive B cell
				professional antigen presenting cell					lymphocyte							macrophage
									naive B cell							leukocyte
									macrophage							intermediate monocyte
																myeloid leukocyte
																lung macrophage
																myeloid cell

## Sheet: Table S6
Supplementary Table 6: The GO terms that the CTS gene clusters were enriched in
Index	Category	Term	Count	%	PValue	Genes	List Total	Pop Hits	Pop Total	Fold Enrichment	Bonferroni	Benjamini	FDR	Gene cluster
1	GOTERM_BP_DIRECT	GO:0007275~multicellular organism development	33	11.1864	7.64404e-06	SATB2, SEMA3B, IHH, RORC, TNFRSF11A, HOXA11, HOXA10, SMPD3, HOXA9, DMBT1, FLRT3, LRIG3, HOXA7, UTP14B, HOXA5, EPHB3, CDX2, CDX1, SHROOM2, SHROOM3, SEMA4G, SHISA2, L1CAM, OVOL2, ICK, TMEFF1, BMP3, ARC, HOXB9, HOOK1, PRR15, MCTP2, FOXA3	243	1029	18082	2.38638	0.0102589	0.00515591	0.00514062	1-22
2	GOTERM_BP_DIRECT	GO:0009952~anterior/posterior pattern specification	10	3.38983	1.97031e-05	HOXA10, HOXA9, ARC, HOXB9, CDX2, CDX1, HNF1B, HOXA7, HOXA5, HOXA11	243	112	18082	6.64389	0.0262296	0.00885983	0.00883355	1-22
3	GOTERM_BP_DIRECT	GO:0032532~regulation of microvillus length	5	1.69492	1.0614e-06	VIL1, CDHR2, USH1C, CDHR5, PLS1	243	7	18082	53.1511	0.0014308	0.00143183	0.00142758	1-22
4	GOTERM_BP_DIRECT	GO:0003341~cilium movement	12	7.45342	4.7801e-18	CCDC39, DNAIC2, RSPH4A, DNAIC1, DYX1C1, CCDC114, ARMC4, HYDIN, LRRC6, CCDC151, DNALI1, CCDC40	86	35	18082	72.0877	1.27629e-15	1.27629e-15	1.19502e-15	1-3
5	GOTERM_BP_DIRECT	GO:0003351~epithelial cilium movement	9	5.59006	2.1151e-15	SPAG17, SPEF2, DNAIC1, DYX1C1, ULK4, NME5, AK7, KIF27, CCDC40	86	16	18082	118.269	5.63216e-13	1.88244e-13	1.76258e-13	1-3
6	GOTERM_BP_DIRECT	GO:0007283~spermatogenesis	13	8.07453	4.29963e-07	LRGUK, SPAG8, SPEF2, MEIG1, NME5, AK7, IQCG, AKAP14, 1110017D15RIK, MYCBPAP, CCDC33, SPATA18, TCP11	86	407	18082	6.71579	0.000114793	1.148e-05	1.07491e-05	1-3
7	GOTERM_BP_DIRECT	GO:0007368~determination of left/right symmetry	7	4.34783	2.20908e-06	CCDC39, DNAIC2, DNAIC1, DYX1C1, ARMC4, FOXJ1, CCDC151	86	81	18082	18.1703	0.000589652	5.36204e-05	5.02064e-05	1-3
8	GOTERM_BP_DIRECT	GO:0021591~ventricular system development	6	3.72671	2.9886e-08	ULK4, ARMC4, HYDIN, NME5, AK8, KIF27	86	20	18082	63.0767	7.97953e-06	9.97445e-07	9.33937e-07	1-3
9	GOTERM_BP_DIRECT	GO:0030030~cell projection organization	16	9.93789	3.47598e-16	SPAG16, SPAG17, CCDC78, CCDC13, CCDC113, FOXJ1, AK7, KIF27, DNAIC2, RP1, FAM161A, IQUB, ARMC4, TEKT2, TEKT4, CCDC151	86	151	18082	22.2788	8.89289e-14	4.64044e-14	4.34498e-14	1-3
10	GOTERM_BP_DIRECT	GO:0030317~sperm motility	6	3.72671	1.68354e-05	CCDC39, DNAIC1, TEKT2, LRRC6, ENO4, CCDC40	86	68	18082	18.552	0.00448499	0.000345772	0.000323757	1-3
11	GOTERM_BP_DIRECT	GO:0035082~axoneme assembly	8	4.96894	6.34983e-12	SPAG16, RP1, LRGUK, RSPH1, RSPH4A, SPEF2, AK7, CCDC40	86	22	18082	76.4567	1.6954e-09	3.39081e-10	3.17491e-10	1-3
12	GOTERM_BP_DIRECT	GO:0036158~outer dynein arm assembly	8	4.96894	2.46068e-13	DNAIC2, DNAIC1, DYX1C1, CCDC114, ARMC4, LRRC6, ZMYND10, CCDC151	86	15	18082	112.136	6.56888e-11	1.64251e-11	1.53793e-11	1-3
13	GOTERM_BP_DIRECT	GO:0036159~inner dynein arm assembly	6	3.72671	1.57245e-09	CCDC39, DYX1C1, TEKT2, LRRC6, ZMYND10, CCDC40	86	12	18082	105.128	4.19845e-07	5.99779e-08	5.61591e-08	1-3
14	GOTERM_BP_DIRECT	GO:0042384~cilium assembly	8	4.96894	2.48352e-06	SPAG16, TTC26, DNAIC2, FAM161A, CCDC113, FOXJ1, NME5, KIF27	86	129	18082	13.0391	0.000662881	5.52584e-05	5.174e-05	1-3
15	GOTERM_BP_DIRECT	GO:0044458~motile cilium assembly	6	3.72671	2.21437e-07	CCDC39, ULK4, FOXJ1, LRRC6, ZMYND10, CCDC40	86	29	18082	43.5012	5.9122e-05	6.5693e-06	6.15103e-06	1-3
16	GOTERM_BP_DIRECT	GO:0060271~cilium morphogenesis	12	7.45342	4.28518e-10	SPAG16, TTC26, DNAIC2, SPEF2, FAM161A, CCDC113, IQUB, ULK4, TTC21A, FOXJ1, NME5, KIF27	86	170	18082	14.8416	1.14414e-07	1.90691e-08	1.78549e-08	1-3
17	GOTERM_BP_DIRECT	GO:0006810~transport	119	16.5508	3.14331e-13	RAB3C, SLC4A3, RIMS2, RPH3A, SYNPR, RIMS1, ATCAY, SCN1A, KCNH1, CHRNB2, KCNH3, ATP6V1G2, SLC6A17, KCNK13, CACNA2D3, GABRG2, CACNB1, STX1B, CACNB4, RAB36, SCN8A, KCNQ2, KCNQ5, STEAP2, OSBP2, GRIA1, CHRNA4, SLC1A1, CACNA1E, LIN7B, CPLX1, NALCN, CACNA1H, KCNV1, KCNMB4, KCNN3, SCN3B, GRIA3, GRIA4, SLMO1, ABCA5, SLC4A10, SLC16A11, GRIN2B, SNAP91, ARHGAP33, NACAD, CNIH2, SCN2B, GABRB3, GABRB2, RYR2, AB…	596	1822	18082	1.98152	6.05664e-10	1.21143e-10	1.15611e-10	1-31
18	GOTERM_BP_DIRECT	GO:0006811~ion transport	68	9.45758	2.14729e-19	GABRB3, GABRB2, RYR2, KCNC1, GRIK5, GRIK3, GRIK2, SLC4A3, RYR3, KCNT1, SCN1A, KCNH1, CHRNB2, KCNH3, ATP6V1G2, KCND2, GRID1, TRPC1, KCNK13, CACNA2D3, GABRG2, CACNB1, CACNB4, SCN8A, KCNQ2, KCNQ5, SCN4B, STEAP2, GRIA1, SLC24A4, CHRNA4, KCNA1, KCNA2, KCNA4, KCNA6, CACNA1E, NALCN, CACNA1H, ADD2, KCNV1, CNNM1, KCNMB4, LRRC8B, KCNN3, CACNG2, SCN3B, GABRD, CACNG3, CACNG4, GRIA3, GRIA4, KCNJ4, GABRA2, GAB…	596	584	18082	3.53261	4.13783e-16	4.13783e-16	3.94887e-16	1-31
19	GOTERM_BP_DIRECT	GO:0006813~potassium ion transport	23	3.19889	1.60172e-10	KCNJ4, KCNH3, SLC24A4, SLC12A5, KCNC1, KCND2, KCNIP2, KCNA1, KCNIP3, KCNK13, KCNA2, KCNIP4, KCNA4, KCNA6, KCNV1, KCNT1, KCNQ2, KCNMB4, KCNQ5, KCNN3, KCNK2, HCN2, KCNH1	596	127	18082	5.49445	3.08651e-07	2.80591e-08	2.67778e-08	1-31
20	GOTERM_BP_DIRECT	GO:0006816~calcium ion transport	22	3.05981	7.1395e-09	CHRNB2, SLC24A2, RYR2, SLC24A4, CHRNA4, TRPC1, CAMK2A, CACNA2D3, ATP2B2, CACNA1E, NALCN, GRIN2B, RYR3, CACNA1H, GRIN1, CACNB1, SLC8A3, CACNA1I, CACNB4, CACNG2, CACNG3, CACNG4	596	141	18082	4.73373	1.37577e-05	9.82701e-07	9.37824e-07	1-31
21	GOTERM_BP_DIRECT	GO:0006836~neurotransmitter transport	10	1.39082	1.30798e-05	RIMS2, GABRA2, RIMS1, STX1B, SV2C, SV2B, SLC6A17, SLC32A1, SV2A, CPLX1	596	45	18082	6.74198	0.0248899	0.000741317	0.000707463	1-31
22	GOTERM_BP_DIRECT	GO:0007155~cell adhesion	42	5.84145	3.46289e-08	NLGN3, ACHE, CNTNAP2, CNTNAP1, NLGN1, CLSTN3, NCAN, NRXN3, PCDH15, PTPRM, THY1, ICAM5, CDH9, CELSR2, CDH8, HAPLN2, CHL1, FLRT1, TNR, SUSD5, CTNNA2, NCAM2, EPHB1, EDIL3, KIRREL3, EPHA4, DSCAM, CNTN5, MOG, PCDHGC5, AJAP1, CLDN11, CD4, MAG, NINJ2, TYRO3, CNTN2, FAT3, TLN2, CNTN4, DSCAML1, ASTN1	596	485	18082	2.62729	6.67277e-05	3.92529e-06	3.74603e-06	1-31
23	GOTERM_BP_DIRECT	GO:0007268~chemical synaptic transmission	34	4.72879	1.51577e-16	GRIA1, GRIK5, NRXN3, HTR2C, GRIK2, LRP8, CDH8, GRM5, SV2C, GRM7, SV2B, SV2A, SLITRK5, KCNMB4, DLGAP1, SNCB, TAC1, GABRD, SNCA, GRIA4, UNC13C, UNC13A, SLC12A5, SSTR1, GRIN2B, GABRG2, SNAP91, GRIN1, CACNB1, FGF14, DLG2, GLRB, DLG3, APBA1	596	172	18082	5.99723	2.1394e-13	7.30224e-14	6.96877e-14	1-31
24	GOTERM_BP_DIRECT	GO:0007269~neurotransmitter secretion	12	1.66898	5.76917e-10	RIMS2, RIMS1, SYT4, UNC13A, SYT1, NRXN3, SYN3, SYN2, LIN7B, SYN1, SNAP91, DGKI	596	28	18082	13.0024	1.11172e-06	9.26432e-08	8.84125e-08	1-31
25	GOTERM_BP_DIRECT	GO:0007399~nervous system development	50	6.9541	1.29146e-16	SEMA5B, NRSN1, MYT1L, CHD5, ELAVL3, ATCAY, CHL1, INSC, DPF1, RGS9, EPHB1, EPHA5, EPHA4, EPHA7, RBFOX1, ACTL6B, DSCAM, DCC, SOX11, OLIG2, MYT1, CIT, GAP43, TRNP1, INA, DSCAML1, NGEF, NLGN1, SMARCD3, CRMP1, SEMA3E, GDPD5, KALRN, DLL3, EFNB3, MOBP, FUT9, SCN3B, BEND6, MBD5, NTRK3, DLG2, DAB1, FGF14, DLG3, GLRB, PLXNB3, CNTN4, FGF13, SCN2B	596	377	18082	4.02373	2.1394e-13	7.30224e-14	6.96877e-14	1-31
26	GOTERM_BP_DIRECT	GO:0007420~brain development	22	3.05981	9.75248e-06	SYT4, ARNT2, EPHA7, SLC6A17, SYT1, CTTNBP2, KCNA1, HPCA, AATK, UNC5C, HNMT, POU3F1, POU3F4, NEURL1A, SNPH, SIX3, NNAT, MACROD2, BBS7, CNTN4, DSCAML1, CDK5R1	596	216	18082	3.09008	0.0186176	0.000569814	0.000543793	1-31
27	GOTERM_BP_DIRECT	GO:0007612~learning	18	2.50348	2.78729e-11	NLGN3, CHRNB2, SLC24A2, CNTNAP2, SLC12A5, NRXN3, ELAVL4, GRIN2B, GRIN1, SLC8A3, JPH4, GRM5, JPH3, HRH3, PAK7, CNTN2, AMPH, FGF13	596	66	18082	8.27425	5.37109e-08	6.71388e-09	6.40727e-09	1-31
28	GOTERM_BP_DIRECT	GO:0007613~memory	17	2.36439	1.03536e-08	CHRNB2, SLC24A2, SYT4, ADRB1, KALRN, GRIN2B, GRIN1, SLC8A3, JPH3, HRH3, GRM7, NETO1, CNR1, PAK7, RIN1, FGF13, KCNK2	596	83	18082	6.214	1.99512e-05	1.33009e-06	1.26935e-06	1-31
29	GOTERM_BP_DIRECT	GO:0007626~locomotory behavior	22	3.05981	4.36007e-11	CHRNB2, DSCAM, PDE1B, CHRNA4, GPR88, ELAVL4, PCDH15, HTR2C, ATP2B2, CACNA1E, GRM1, ADCY5, GRM5, OLFM2, DLG4, LRRTM1, SCN8A, GNG7, PAK7, APBA1, STRN, ASTN1	596	108	18082	6.18015	8.40185e-08	9.33539e-09	8.90907e-09	1-31
30	GOTERM_BP_DIRECT	GO:0007628~adult walking behavior	10	1.39082	7.18674e-06	EPHA4, CACNB4, EFNB3, DAB1, GLRB, SCN8A, PCDH15, CNTN2, CEND1, SCN1A	596	42	18082	7.22355	0.0137535	0.000494602	0.000472015	1-31
31	GOTERM_BP_DIRECT	GO:0019228~neuronal action potential	11	1.5299	8.8694e-08	GRIA1, CACNA1I, DPP6, KCND2, SCN8A, KCNA1, KCNA2, GPR88, KCNMB4, GRIK2, SCN1A	596	34	18082	9.81553	0.000170899	8.99544e-06	8.58464e-06	1-31
32	GOTERM_BP_DIRECT	GO:0019233~sensory perception of pain	14	1.94715	1.23739e-06	CHRNB2, KCND2, CHRNA4, KCNIP3, KCNA2, ADRB1, CACNA1E, GRM1, CACNA1H, GRIN1, DLG2, CNR1, SCN3B, TAC1	596	77	18082	5.51617	0.00238161	0.000103672	9.89373e-05	1-31
33	GOTERM_BP_DIRECT	GO:0034765~regulation of ion transmembrane transport	31	4.31154	5.29114e-17	KCNC1, KCNA1, KCNA2, KCNA4, KCNA6, CACNA1E, NALCN, CACNA1H, KCNV1, CACNG2, SCN3B, CACNG3, CACNG4, SCN1A, KCNH1, KCNJ4, KCNH3, KCND2, KCNIP2, KCNIP3, KCNIP4, KCNK13, CACNA2D3, CACNB1, CACNB4, SCN8A, KCNQ2, KCNQ5, SCN4B, HCN2, SCN2B	596	135	18082	6.96672	1.0196e-13	5.09801e-14	4.8652e-14	1-31
34	GOTERM_BP_DIRECT	GO:0035176~social behavior	11	1.5299	8.94685e-06	NLGN3, CHRNB2, CNTNAP2, GRID1, DLG4, GAD1, NRXN3, MAPK8IP2, KALRN, BBS4, GRIN1	596	54	18082	6.18015	0.0170929	0.000556148	0.00053075	1-31
35	GOTERM_BP_DIRECT	GO:0035249~synaptic transmission, glutamatergic	9	1.25174	3.053e-06	NAPB, UNC13A, CACNB4, CLSTN3, GRIK5, GRIK2, CNIH2, CDH8, GRIN1	596	29	18082	9.41553	0.00586587	0.000226274	0.000215941	1-31
36	GOTERM_BP_DIRECT	GO:0035556~intracellular signal transduction	32	4.45063	9.75811e-06	SHC4, DGKG, SHC2, RASGRF1, AKAP6, KALRN, RASGRP1, ADCY5, NRGN, RAB40B, RPS6KA5, STK32A, RGS9, GPR155, STK32C, RGS7, UNC13C, UNC13A, PLCL1, DCLK3, DCLK2, NRG2, CIT, TIAM2, CNKSR2, DAB1, RIT2, PPP1R1A, CAMK4, ARHGEF4, DGKI, DGKH	596	400	18082	2.42711	0.0186283	0.000569814	0.000543793	1-31
37	GOTERM_BP_DIRECT	GO:0042391~regulation of membrane potential	22	3.05981	4.96432e-12	CHRNB2, KCNH3, CHRNA4, KCNA1, GRIK5, GRIK3, GRIK2, CACNA1H, GRIN1, RIMS2, RIMS1, CACNA1I, DPP6, PEX5L, CACNB4, GLRB, CACNG2, CNIH2, KCNK2, HCN2, SCN1A, KCNH1	596	97	18082	6.88099	9.56633e-09	1.59438e-09	1.52157e-09	1-31
38	GOTERM_BP_DIRECT	GO:0048013~ephrin receptor signaling pathway	10	1.39082	8.82631e-06	EPHB6, EPHA5, EPHA4, EPHA7, EFNB3, EPHB1, GRIN2B, NGEF, CDK5R1, GRIN1	596	43	18082	7.05556	0.0168646	0.000556148	0.00053075	1-31
39	GOTERM_BP_DIRECT	GO:0048168~regulation of neuronal synaptic plasticity	12	1.66898	1.31026e-10	CPEB1, JPH3, VGF, NETO1, DLG4, CAMK2A, RASGRF1, CNTN2, KALRN, GRIN2B, SNCA, GRIN1	596	25	18082	14.5627	2.52487e-07	2.52487e-08	2.40957e-08	1-31
40	GOTERM_BP_DIRECT	GO:0048169~regulation of long-term neuronal synaptic plasticity	8	1.11266	2.61315e-05	RIMS1, GRM5, NETO1, DLG4, GRIK2, GRIN2B, SNCA, GRIN1	596	28	18082	8.66826	0.0491092	0.00125888	0.0012014	1-31
41	GOTERM_BP_DIRECT	GO:0048791~calcium ion-regulated exocytosis of neurotransmitter	9	1.25174	2.27605e-06	RPH3A, RIMS2, SYT5, RIMS1, SYT4, STX1B, SYT3, SYT12, SYT6	596	28	18082	9.7518	0.00437636	0.000175438	0.000167427	1-31
42	GOTERM_BP_DIRECT	GO:0050806~positive regulation of synaptic transmission	8	1.11266	2.01676e-05	LGI1, GRIA1, SYT1, CLSTN3, DLG4, GRIK2, GRIN2B, SNCA	596	27	18082	8.98931	0.0381179	0.00105035	0.00100239	1-31
43	GOTERM_BP_DIRECT	GO:0050808~synapse organization	12	1.66898	1.75408e-08	NLGN3, NLGN1, LRRTM4, PCDHGC5, LRRTM1, LRRTM2, LRRC4, TNR, ATP2B2, SEMA3E, SNCB, SNCA	596	37	18082	9.83965	3.38006e-05	2.11258e-06	2.0161e-06	1-31
44	GOTERM_BP_DIRECT	GO:0050885~neuromuscular process controlling balance	11	1.5299	1.7333e-05	JPH4, CNTNAP1, RBFOX1, NKX6-2, JPH3, DLG4, GPR88, NEFL, TNR, ATP2B2, ADCY5	596	58	18082	5.75393	0.0328494	0.00094015	0.000897216	1-31
45	GOTERM_BP_DIRECT	GO:0051932~synaptic transmission, GABAergic	6	0.834492	2.4795e-05	GABRB3, GABRB2, GABRA1, CACNB4, CLSTN3, GABRG2	596	12	18082	15.1695	0.046657	0.00122513	0.00116918	1-31
46	GOTERM_BP_DIRECT	GO:0051965~positive regulation of synapse assembly	19	2.64256	7.48047e-12	NLGN3, NLGN1, LRRN3, CLSTN3, NTRK3, LRTM2, LRTM1, NRXN3, SLITRK2, LRRTM3, LRRTM4, LRRTM1, LRRTM2, SLITRK3, FLRT1, SLITRK5, LRRN1, EPHB1, LRRC4B	596	70	18082	8.23485	1.44148e-08	2.05927e-09	1.96523e-09	1-31
47	GOTERM_BP_DIRECT	GO:0051966~regulation of synaptic transmission, glutamatergic	9	1.25174	6.05112e-07	NLGN3, GRM5, SYT1, GRM7, CNR1, MAPK8IP2, KALRN, GRM1, DGKI	596	24	18082	11.3771	0.00116537	5.55263e-05	5.29906e-05	1-31
48	GOTERM_BP_DIRECT	GO:0055085~transmembrane transport	31	4.31154	4.07987e-06	RYR2, SLC24A4, ABCD2, KCNC1, KCNA1, KCNA2, KCNA4, KCNA6, CACNA1E, NALCN, RYR3, CACNA1H, KCNV1, SV2C, SV2B, SV2A, GPR155, SCN1A, KCNH1, KCNH3, SLC12A5, SVOP, KCND2, TRPC1, SLC2A13, SLC16A11, SLC8A3, SCN8A, KCNQ2, KCNQ5, HCN2	596	364	18082	2.58381	0.0078311	0.000291182	0.000277884	1-31
49	GOTERM_BP_DIRECT	GO:0060079~excitatory postsynaptic potential	9	1.25174	1.75638e-05	NLGN3, GRIK5, SEZ6, GRIK2, MAPK8IP2, GRIN2B, DGKI, SNCA, GRIN1	596	36	18082	7.58473	0.0332793	0.00094015	0.000897216	1-31
50	GOTERM_BP_DIRECT	GO:0060291~long-term synaptic potentiation	12	1.66898	4.17529e-07	NLGN3, SLC24A2, SLC8A3, RIMS1, NLGN1, UNC13A, SYT12, LRRTM1, LRRTM2, TNR, GRIN2B, SNCA	596	49	18082	7.42994	0.000804254	4.02289e-05	3.83917e-05	1-31
51	GOTERM_BP_DIRECT	GO:0070588~calcium ion transmembrane transport	15	2.08623	1.02256e-06	SLC24A2, RYR2, TRPC1, CACNA2D3, ATP2B2, CACNA1E, NALCN, RYR3, CACNA1H, CACNB1, SLC8A3, CACNB4, CACNG2, CACNG3, CACNG4	596	88	18082	5.17141	0.00196854	8.95671e-05	8.54769e-05	1-31
52	GOTERM_BP_DIRECT	GO:0071805~potassium ion transmembrane transport	19	2.64256	6.62103e-10	KCNH3, KCNC1, KCND2, KCNIP2, KCNA1, KCNIP3, KCNK13, KCNA2, KCNIP4, KCNA4, KCNA6, NALCN, KCNV1, KCNT1, KCNQ2, KCNQ5, KCNK2, HCN2, KCNH1	596	90	18082	6.40488	1.27587e-06	9.8144e-08	9.36621e-08	1-31
53	GOTERM_BP_DIRECT	GO:0097120~receptor localization to synapse	6	0.834492	8.33468e-06	NLGN1, DLG2, DLG3, NETO1, DLG4, ANKS1B	596	10	18082	18.2034	0.0159327	0.000553825	0.000528533	1-31
54	GOTERM_BP_DIRECT	GO:1903861~positive regulation of dendrite extension	7	0.973574	2.32863e-05	RIMS2, RIMS1, SYT4, SYT3, UNC13A, SYT1, CPNE5	596	19	18082	11.1775	0.0438813	0.00118086	0.00112693	1-31
55	GOTERM_BP_DIRECT	GO:2000311~regulation of alpha-amino-3-hydroxy-5-methyl-4-isoxazole propionate selective glutamate receptor activity	9	1.25174	4.28883e-08	NLGN3, NLGN1, GSG1L, MAPK8IP2, CNIH2, SHISA9, CACNG2, CACNG3, CACNG4	596	18	18082	15.1695	8.26423e-05	4.59143e-06	4.38175e-06	1-31
56	GOTERM_BP_DIRECT	GO:2000463~positive regulation of excitatory postsynaptic potential	9	1.25174	2.27605e-06	NLGN3, RIMS2, RIMS1, STX1B, NLGN1, NETO1, DLG4, NETO2, GRIN1	596	28	18082	9.7518	0.00437636	0.000175438	0.000167427	1-31
57	GOTERM_BP_DIRECT	GO:0003309~type B pancreatic cell differentiation	5	2.90698	4.2089e-07	RFX6, PDX1, PAX6, INSM1, NKX6-1	141	9	18082	71.2451	0.000379991	7.60127e-05	7.52551e-05	1-32
58	GOTERM_BP_DIRECT	GO:0009749~response to glucose	9	5.23256	1.56889e-07	GLP1R, NEUROD1, MLXIPL, SLC30A8, UCN3, GIPR, FKBP1B, PDX1, NKX2-2	141	78	18082	14.7971	0.000141661	4.72237e-05	4.6753e-05	1-32
59	GOTERM_BP_DIRECT	GO:0030073~insulin secretion	7	4.06977	2.6102e-07	GLP1R, NEUROD1, SLC30A8, GPR119, FKBP1B, PDX1, RAPGEF4	141	35	18082	25.6482	0.000235673	5.89252e-05	5.83379e-05	1-32
60	GOTERM_BP_DIRECT	GO:0031018~endocrine pancreas development	9	5.23256	8.13209e-10	NEUROD1, RFX6, GIPR, PDX1, INSM1, NKX6-1, GCK, FOXA2, NKX2-2	141	41	18082	28.1505	7.34328e-07	7.34328e-07	7.27009e-07	1-32
61	GOTERM_BP_DIRECT	GO:0032024~positive regulation of insulin secretion	9	5.23256	4.30954e-09	GLP1R, CASR, SLC30A8, UCN3, GIPR, PDX1, NKX6-1, ISL1, GCK	141	50	18082	23.0834	3.8915e-06	1.94576e-06	1.92636e-06	1-32
62	GOTERM_BP_DIRECT	GO:0042593~glucose homeostasis	10	5.81395	9.32004e-07	NEUROD1, MLXIPL, G6PC2, RPH3AL, SLC30A8, RFX6, PDX1, PAX6, GCK, ADRA2A	141	133	18082	9.64219	0.000841246	0.000140267	0.000138869	1-32
63	GOTERM_BP_DIRECT	GO:0007155~cell adhesion	18	10.2857	4.86421e-07	CADM4, CADM1, NEGR1, MEGF10, TTYH1, CADM2, PCDH10, HEPACAM, NTM, TNC, OMG, LSAMP, IGSF11, BCAN, CDH20, CDH22, CNTN1, NRCAM	149	485	18082	4.50392	0.0004547	0.000454804	0.000452372	1-33
64	GOTERM_BP_DIRECT	GO:0000070~mitotic sister chromatid segregation	11	5.26316	1.62495e-14	DSN1, KIF18B, ESPL1, SPAG5, PLK1, NUSAP1, CDCA8, NEK2, NSL1, NDC80, MAD2L1	195	23	18082	44.3483	1.21569e-11	1.35412e-12	1.22413e-12	1-5
65	GOTERM_BP_DIRECT	GO:0000082~G1/S transition of mitotic cell cycle	7	3.34928	5.26719e-05	TCF19, CDKN2C, CCNE2, CDCA5, IQGAP3, POLE, CDKN3	195	62	18082	10.4693	0.0387348	0.00116188	0.00105034	1-5
66	GOTERM_BP_DIRECT	GO:0000086~G2/M transition of mitotic cell cycle	7	3.34928	1.22844e-06	CHEK2, PLK1, CHEK1, BIRC5, MASTL, CDC25C, FOXM1	195	33	18082	19.6696	0.000920905	3.68531e-05	3.33152e-05	1-5
67	GOTERM_BP_DIRECT	GO:0000183~chromatin silencing at rDNA	10	4.78469	6.49694e-09	HIST2H3B, HIST1H3A, HIST1H4M, HIST1H4N, HIST1H4I, HIST1H4C, HIST1H3B, HIST1H3C, HIST1H3D, HIST1H3E	195	55	18082	16.8597	4.8727e-06	2.70706e-07	2.44718e-07	1-5
68	GOTERM_BP_DIRECT	GO:0000281~mitotic cytokinesis	9	4.30622	7.2651e-10	ANLN, RACGAP1, PLK1, NUSAP1, CKAP2, KIF23, KIF20A, CEP55, KIF4	195	30	18082	27.8185	5.44883e-07	3.40552e-08	3.07859e-08	1-5
69	GOTERM_BP_DIRECT	GO:0000910~cytokinesis	8	3.82775	1.15128e-07	PRC1, INCENP, PLK1, BIRC5, KIF23, KIF20A, ECT2, BRCA2	195	37	18082	20.0493	8.63422e-05	4.11171e-06	3.71699e-06	1-5
70	GOTERM_BP_DIRECT	GO:0006260~DNA replication	19	9.09091	1.10349e-15	GINS1, GINS2, PRIM2, PIF1, BLM, 2810417H13RIK, RRM2, DSCC1, GINS3, MCM10, CDC6, CHAF1B, CDC45, DBF4, CHAF1A, POLE2, DTL, POLE, POLH	195	123	18082	14.3239	8.32667e-13	1.03452e-13	9.3521e-14	1-5
71	GOTERM_BP_DIRECT	GO:0006281~DNA repair	25	11.9617	6.44517e-14	PIF1, BLM, 2810417H13RIK, ANKLE1, UHRF1, FOXM1, BRCA2, RAD51AP1, BRIP1, CHAF1B, CHAF1A, EXO1, CHEK2, CHEK1, RAD54L, CLSPN, POLE, POLH, BARD1, KIF22, MMS22L, NEIL3, RAD51, APITD1, UBE2T	195	318	18082	7.28995	4.8378e-11	4.83388e-12	4.36982e-12	1-5
72	GOTERM_BP_DIRECT	GO:0006334~nucleosome assembly	20	9.56938	2.02645e-18	HIST1H2BM, HIST1H2BJ, HIST1H4M, HIST1H2BK, HIST1H4N, HIST2H3B, CHAF1B, HIST1H3A, CHAF1A, HIST1H4I, HIST1H2BG, HIST1H3B, HIST1H2BB, HIST1H4C, HIST1H1A, HIST1H3C, HIST1H3D, HIST1H1B, HIST1H3E, ASF1B	195	104	18082	17.8323	1.51984e-15	3.03968e-16	2.74787e-16	1-5
73	GOTERM_BP_DIRECT	GO:0006335~DNA replication-dependent nucleosome assembly	13	6.2201	4.73282e-16	HIST1H4M, HIST1H4N, HIST2H3B, CHAF1B, HIST1H3A, CHAF1A, HIST1H4I, HIST1H3B, HIST1H4C, HIST1H3C, HIST1H3D, HIST1H3E, ASF1B	195	33	18082	36.5293	3.33067e-13	5.07088e-14	4.58407e-14	1-5
74	GOTERM_BP_DIRECT	GO:0006342~chromatin silencing	10	4.78469	2.24614e-08	HELLS, HIST1H2AN, HIST1H2AI, HIST1H2AK, HIST1H2AD, HIST1H2AG, HIST1H2AF, HIST1H2AC, HIST1H2AB, HIST2H2AC	195	63	18082	14.7188	1.68459e-05	8.86633e-07	8.01517e-07	1-5
75	GOTERM_BP_DIRECT	GO:0006468~protein phosphorylation	19	9.09091	5.06537e-05	PLK4, PLK1, BUB1B, CDC7, TTK, PKMYT1, MASTL, AURKB, AURKA, CCNB1, MELK, CHEK2, GSG2, CHEK1, PBK, CDK1, BIRC5, NEK2, BUB1	195	576	18082	3.05874	0.0372786	0.00115122	0.0010407	1-5
76	GOTERM_BP_DIRECT	GO:0006974~cellular response to DNA damage stimulus	32	15.311	1.66605e-17	TOP2A, PIF1, BLM, 2810417H13RIK, UHRF1, MCM10, FOXM1, BRCA2, RAD54B, RAD51AP1, BRIP1, CHAF1B, CHAF1A, EXO1, CHEK2, CHEK1, RAD54L, CLSPN, POLE, POLH, BARD1, ATAD5, MASTL, WDR76, MMS22L, NEIL3, RAD51, APITD1, UBE2T, TIMELESS, DTL, CDKN3	195	420	18082	7.06501	1.24954e-14	2.08256e-15	1.88263e-15	1-5
77	GOTERM_BP_DIRECT	GO:0007018~microtubule-based movement	14	6.69856	1.99607e-12	KIFC5B, KIF14, KIF23, KIF11, KIF22, KIF15, KIF4, CENPE, KIF18A, KIF18B, KIFC1, KIF2C, KIF20A, KIF20B	195	78	18082	16.6435	1.49705e-09	1.15158e-10	1.04103e-10	1-5
78	GOTERM_BP_DIRECT	GO:0007049~cell cycle	91	43.5407	3.14664e-80	ERCC6L, ZWILCH, DSCC1, NCAPG2, CCNF, BUB1B, KIF11, FOXM1, BRCA2, MKI67, CDC20, CHAF1B, CHAF1A, SGOL1, MIS18BP1, CHEK2, GSG2, NUF2, CHEK1, NUSAP1, MYBL2, NEK2, OIP5, KNTC1, FBXO5, DLGAP5, CEP55, HELLS, CKAP2, KIF23, ESCO2, HAUS5, MASTL, CDC25C, CCNA2, ASPM, PSRC1, RBL1, DBF4, MELK, CCNE2, INCENP, TIMELESS, BIRC5, FAM64A, KIF2C, KIF20B, CDCA2, CDCA3, UHRF1, CDCA5, CDCA8, PKMYT1, NSL1, AURKB, SKA1, …	195	614	18082	13.7431	2.35998e-77	2.35998e-77	2.13343e-77	1-5
79	GOTERM_BP_DIRECT	GO:0007051~spindle organization	5	2.39234	2.11346e-05	ASPM, SPAG5, KIF11, AURKB, AURKA	195	16	18082	28.9776	0.0157262	0.000546585	0.000494113	1-5
80	GOTERM_BP_DIRECT	GO:0007052~mitotic spindle organization	6	2.87081	1.0857e-05	STIL, CCNB1, POC1A, AURKB, NDC80, AURKA	195	28	18082	19.8703	0.00810973	0.000301583	0.000272631	1-5
81	GOTERM_BP_DIRECT	GO:0007059~chromosome segregation	22	10.5263	9.75485e-23	TOP2A, CENPW, CDCA2, SPAG5, KIF11, ESCO2, NSL1, SKA1, NDC80, CENPE, CENPF, DSN1, SGOL1, ESPL1, CENPH, INCENP, BIRC5, KIF2C, OIP5, NEK2, CENPN, BUB1	195	89	18082	22.9216	7.31614e-20	1.82903e-20	1.65345e-20	1-5
82	GOTERM_BP_DIRECT	GO:0007067~mitotic nuclear division	63	30.1435	1.59982e-65	ERCC6L, ZWILCH, NCAPG2, CCNF, BUB1B, KIF11, CDC20, SGOL1, MIS18BP1, CHEK2, NUF2, NUSAP1, NEK2, OIP5, KNTC1, FBXO5, CEP55, HELLS, KIF23, HAUS5, MASTL, CDC25C, CCNA2, ASPM, PSRC1, ESPL1, INCENP, TIMELESS, BIRC5, FAM64A, KIF2C, KIF20B, CDCA2, CDCA3, CDCA5, CDCA8, NSL1, AURKB, SKA1, NCAPH, AURKA, CCNB2, CCNB1, DSN1, FAM83D, BUB1, CENPW, SPAG5, UBE2C, PLK1, CDC6, NDC80, ANLN, TPX2, CENPE, APITD1, KIF1…	195	277	18082	21.0898	1.19986e-62	3.99954e-63	3.61559e-63	1-5
83	GOTERM_BP_DIRECT	GO:0007076~mitotic chromosome condensation	5	2.39234	8.51522e-06	CDCA5, NUSAP1, NCAPG, NCAPD2, NCAPH	195	13	18082	35.6647	0.00636609	0.000245631	0.000222051	1-5
84	GOTERM_BP_DIRECT	GO:0007080~mitotic metaphase plate congression	11	5.26316	1.67887e-12	CENPE, KIF18A, CCNB1, PSRC1, KIFC1, CDCA5, KIFC5B, KIF14, CDCA8, KIF2C, KIF22	195	34	18082	30.0003	1.25916e-09	1.04929e-10	9.48562e-11	1-5
85	GOTERM_BP_DIRECT	GO:0007094~mitotic spindle assembly checkpoint	5	2.39234	3.49413e-05	CENPE, PLK1, BUB1B, BUB1, MAD2L1	195	18	18082	25.7578	0.025866	0.000845355	0.000764201	1-5
86	GOTERM_BP_DIRECT	GO:0030261~chromosome condensation	5	2.39234	2.11346e-05	TOP2A, NCAPG2, CDK1, NCAPD2, NCAPH	195	16	18082	28.9776	0.0157262	0.000546585	0.000494113	1-5
87	GOTERM_BP_DIRECT	GO:0032467~positive regulation of cytokinesis	7	3.34928	1.22844e-06	RACGAP1, KIF14, KIF23, CDC6, KIF20B, ECT2, AURKB	195	33	18082	19.6696	0.000920905	3.68531e-05	3.33152e-05	1-5
88	GOTERM_BP_DIRECT	GO:0032776~DNA methylation on cytosine	11	5.26316	8.4149e-13	HIST2H3B, HIST1H3A, UHRF1, HIST1H4M, HIST1H4N, HIST1H4I, HIST1H4C, HIST1H3B, HIST1H3C, HIST1H3D, HIST1H3E	195	32	18082	31.8753	6.31079e-10	5.73743e-11	5.18664e-11	1-5
89	GOTERM_BP_DIRECT	GO:0045815~positive regulation of gene expression, epigenetic	10	4.78469	4.8291e-11	HIST2H3B, HIST1H3A, HIST1H4M, HIST1H4N, HIST1H4I, HIST1H4C, HIST1H3B, HIST1H3C, HIST1H3D, HIST1H3E	195	33	18082	28.0995	3.62183e-08	2.58702e-09	2.33866e-09	1-5
90	GOTERM_BP_DIRECT	GO:0051256~mitotic spindle midzone assembly	4	1.91388	2.375e-05	RACGAP1, KIF23, AURKB, KIF4	195	6	18082	61.8188	0.017655	0.00059375	0.00053675	1-5
91	GOTERM_BP_DIRECT	GO:0051290~protein heterotetramerization	11	5.26316	5.87529e-11	HIST2H3B, HIST1H3A, RRM2, HIST1H4M, HIST1H4N, HIST1H4I, HIST1H4C, HIST1H3B, HIST1H3C, HIST1H3D, HIST1H3E	195	47	18082	21.7023	4.40647e-08	2.93765e-09	2.65563e-09	1-5
92	GOTERM_BP_DIRECT	GO:0051301~cell division	70	33.4928	4.09341e-67	ERCC6L, ZWILCH, NCAPG2, CCNF, KIF14, BUB1B, KIF11, CDC20, SGOL1, MIS18BP1, CHEK2, NUF2, NUSAP1, NEK2, OIP5, KNTC1, FBXO5, CEP55, HELLS, KIFC5B, KIF23, HAUS5, MASTL, CDC25C, CCNA2, ASPM, PSRC1, CCNE2, KIFC1, INCENP, TIMELESS, BIRC5, FAM64A, KIF2C, KIF20B, CDCA2, CDCA3, CDCA5, CDCA8, NSL1, AURKB, SKA1, NCAPH, AURKA, CCNB2, CCNB1, DSN1, CDC45, RACGAP1, ECT2, FAM83D, BUB1, CENPW, SPAG5, UBE2C, PLK1, …	195	374	18082	17.3555	3.07005e-64	1.53503e-64	1.38766e-64	1-5
93	GOTERM_BP_DIRECT	GO:0051310~metaphase plate congression	6	2.87081	1.00599e-07	CENPE, CENPF, KIF2C, KIF22, FAM83D, NDC80	195	12	18082	46.3641	7.54464e-05	3.77246e-06	3.4103e-06	1-5
94	GOTERM_BP_DIRECT	GO:0051726~regulation of cell cycle	11	5.26316	3.51322e-07	2810417H13RIK, RBL1, CCNE2, FIGNL1, CCNF, E2F1, TACC3, E2F2, MASTL, DTL, PRR11	195	112	18082	9.10723	0.000263457	1.14562e-05	1.03564e-05	1-5
95	GOTERM_BP_DIRECT	GO:0051988~regulation of attachment of spindle microtubules to kinetochore	4	1.91388	4.12336e-05	RACGAP1, SPAG5, NEK2, ECT2	195	7	18082	52.9875	0.0304526	0.000966413	0.000873638	1-5
96	GOTERM_BP_DIRECT	GO:0060968~regulation of gene silencing	6	2.87081	1.62051e-07	HIST2H3B, HIST1H3A, HIST1H3B, HIST1H3C, HIST1H3D, HIST1H3E	195	13	18082	42.7976	0.000121531	5.52447e-06	4.99412e-06	1-5
97	GOTERM_BP_DIRECT	GO:0090307~mitotic spindle assembly	9	4.30622	2.79046e-09	CDC20, TPX2, KIFC1, CHEK2, KIFC5B, BIRC5, NEK2, MYBL2, KIF11	195	35	18082	23.8444	2.09284e-06	1.23109e-07	1.1129e-07	1-5
98	GOTERM_BP_DIRECT	GO:0002026~regulation of the force of heart contraction	6	3.35196	8.65236e-07	CSRP3, PLN, MYL2, MYL3, MYH6, MYH7	144	23	18082	32.7572	0.00065477	5.03834e-05	4.79208e-05	1-6
99	GOTERM_BP_DIRECT	GO:0002027~regulation of heart rate	10	5.58659	7.36893e-12	POPDC2, MYBPC3, CAV3, CASQ2, HRC, TNNI3K, SCN5A, BVES, MYH6, MYH7	144	36	18082	34.8804	5.57824e-09	1.11566e-09	1.06113e-09	1-6
100	GOTERM_BP_DIRECT	GO:0003007~heart morphogenesis	7	3.91061	1.13219e-05	MYBPC3, MYL2, HAND2, XIRP1, GATA4, NKX2-5, TTN	144	64	18082	13.7342	0.00853408	0.000451087	0.000429039	1-6
101	GOTERM_BP_DIRECT	GO:0006936~muscle contraction	16	8.93855	2.44223e-20	MYBPC3, TRIM72, MYOM1, TRIM63, CAV3, ACTN2, MYOM2, LMOD3, LMOD2, TRDN, TTN, MYL1, TNNT2, TBX20, MYH6, MYH7	144	50	18082	40.1822	1.84877e-17	6.16255e-18	5.86134e-18	1-6
102	GOTERM_BP_DIRECT	GO:0006937~regulation of muscle contraction	5	2.7933	2.95463e-05	HSPB6, TNNC1, TNNT2, CASQ2, TNNI3	144	23	18082	27.2977	0.0221186	0.00106507	0.00101302	1-6
103	GOTERM_BP_DIRECT	GO:0006941~striated muscle contraction	5	2.7933	3.53015e-06	SMPX, TNNI3, MYH6, TTN, MYH7	144	14	18082	44.8462	0.00266876	0.000178155	0.000169447	1-6
104	GOTERM_BP_DIRECT	GO:0007507~heart development	15	8.37989	2.03912e-08	MYOCD, GATA4, TTN, MB, TNNT2, HAND2, MYL2, XIRP1, RBM20, XIRP2, SMYD1, TNNI3, ALPK3, NKX2-5, BVES	144	261	18082	7.21663	1.5436e-05	1.71513e-06	1.6313e-06	1-6
105	GOTERM_BP_DIRECT	GO:0007512~adult heart development	6	3.35196	1.17438e-07	HAND2, TCAP, NKX2-5, MYH6, TTN, MYH7	144	16	18082	47.0885	8.88968e-05	8.08188e-06	7.68686e-06	1-6
106	GOTERM_BP_DIRECT	GO:0008016~regulation of heart contraction	7	3.91061	5.68414e-08	CHRM2, MYBPC3, PLN, CAV3, TNNT2, HRC, MYH6	144	27	18082	32.555	4.3028e-05	4.3029e-06	4.09258e-06	1-6
107	GOTERM_BP_DIRECT	GO:0010667~negative regulation of cardiac muscle cell apoptotic process	5	2.7933	4.89725e-05	MYOCD, HAND2, GATA4, NOL3, NKX2-5	144	26	18082	24.148	0.0363943	0.0016851	0.00160274	1-6
108	GOTERM_BP_DIRECT	GO:0010880~regulation of release of sequestered calcium ion into cytosol by sarcoplasmic reticulum	7	3.91061	2.53633e-09	PLN, DHRS7C, CASQ2, HRC, NOL3, GSTM7, TRDN	144	17	18082	51.7051	1.92e-06	2.4e-07	2.28269e-07	1-6
109	GOTERM_BP_DIRECT	GO:0014898~cardiac muscle hypertrophy in response to stress	5	2.7933	1.0529e-05	NPPB, TCAP, GATA4, MYH6, MYH7	144	18	18082	34.8804	0.00793884	0.000442804	0.000421161	1-6
110	GOTERM_BP_DIRECT	GO:0030239~myofibril assembly	5	2.7933	4.78429e-06	NEURL2, MYOZ2, MYH6, LMOD3, LMOD2	144	15	18082	41.8565	0.00361517	0.000213042	0.000202629	1-6
111	GOTERM_BP_DIRECT	GO:0035995~detection of muscle stretch	4	2.23464	1.92622e-06	CSRP3, CAV3, TCAP, TTN	144	4	18082	125.569	0.00145709	0.000104154	9.90629e-05	1-6
112	GOTERM_BP_DIRECT	GO:0045214~sarcomere organization	15	8.37989	4.57677e-22	FHOD3, MYBPC3, ACTN2, LDB3, MYPN, MYLK3, LMOD2, TTN, NEURL2, TNNT2, XIRP1, CASQ2, TCAP, NKX2-5, MYH6	144	31	18082	60.7594	3.46462e-19	3.46462e-19	3.29528e-19	1-6
113	GOTERM_BP_DIRECT	GO:0048739~cardiac muscle fiber development	4	2.23464	2.63466e-05	MYO18B, TCAP, MYH6, TTN	144	8	18082	62.7847	0.0197471	0.000997219	0.000948478	1-6
114	GOTERM_BP_DIRECT	GO:0055003~cardiac myofibril assembly	8	4.46927	1.2787e-12	FHOD3, CSRP3, ACTC1, MYL2, TCAP, MURC, MYLK3, TTN	144	12	18082	83.713	9.67933e-10	2.41993e-10	2.30165e-10	1-6
115	GOTERM_BP_DIRECT	GO:0055008~cardiac muscle tissue morphogenesis	7	3.91061	1.65187e-09	ACTC1, TBX20, ANKRD1, TCAP, XIRP2, NKX2-5, TTN	144	16	18082	54.9366	1.25047e-06	1.86003e-07	1.76912e-07	1-6
116	GOTERM_BP_DIRECT	GO:0055010~ventricular cardiac muscle tissue morphogenesis	8	4.46927	1.71998e-09	MYBPC3, MYL2, TNNC1, TNNT2, MYL3, TNNI3, MYH6, MYH7	144	28	18082	35.877	1.30202e-06	1.86003e-07	1.76912e-07	1-6
117	GOTERM_BP_DIRECT	GO:0055013~cardiac muscle cell development	5	2.7933	4.78429e-06	CAV3, ACTN2, XIRP1, ALPK3, LRRC10	144	15	18082	41.8565	0.00361517	0.000213042	0.000202629	1-6
118	GOTERM_BP_DIRECT	GO:0060047~heart contraction	6	3.35196	1.65314e-07	ACTC1, MYL2, TNNI3, NKX2-5, SGCG, TRDN	144	17	18082	44.3186	0.000125135	1.04286e-05	9.91884e-06	1-6
119	GOTERM_BP_DIRECT	GO:0060048~cardiac muscle contraction	16	8.93855	1.20324e-20	MYBPC3, TNNC1, TTN, CSRP3, ACTC1, MYL1, TNNT2, MYL2, MYL3, CASQ2, TCAP, TNNI3, SCN5A, NKX2-5, MYH6, MYH7	144	48	18082	41.8565	9.10856e-18	4.55428e-18	4.33168e-18	1-6
120	GOTERM_BP_DIRECT	GO:0001942~hair follicle development	11	3.76712	1.80345e-09	LAMA5, WNT10A, TFAP2C, VANGL2, CD109, FZD6, TNFRSF19, TRP63, APCDD1, FOXN1, SOX21	248	52	18082	15.4235	2.44908e-06	8.16363e-07	8.0975e-07	1-7
121	GOTERM_BP_DIRECT	GO:0007155~cell adhesion	22	7.53425	3.41098e-06	LAMA5, LAMB3, ITGA3, LAMA3, LAMC2, DSG1B, DSG1A, GRHL2, CDH4, CDH3, PTK7, COL7A1, CLCA2, FAT2, PKP1, ITGB6, DSG3, EPHA1, CTNNAL1, DSC3, EPHA2, MPZL2	248	485	18082	3.30732	0.00462141	0.00066173	0.00065637	1-7
122	GOTERM_BP_DIRECT	GO:0008544~epidermis development	13	4.45205	3.81487e-11	KRTDAP, TRP63, GRHL3, GRHL1, OVOL1, EVPL, POU2F3, GRHL2, FOXN1, CST6, SCEL, ZFP750, TGM3	248	62	18082	15.2879	5.18059e-08	4.87944e-08	4.83992e-08	1-7
123	GOTERM_BP_DIRECT	GO:0030216~keratinocyte differentiation	10	3.42466	2.38845e-06	TGM1, SCEL, KRT16, TRP63, ABCA12, FOXN1, EVPL, POU2F3, TGM3, EPHA2	248	85	18082	8.5778	0.00323827	0.000540587	0.000536208	1-7
124	GOTERM_BP_DIRECT	GO:0031424~keratinization	9	3.08219	4.62e-08	TGM1, CDH3, KRT17, KRT16, ABCA12, PPL, EVPL, TGM3, KRT6A	248	39	18082	16.8257	6.27376e-05	1.56849e-05	1.55578e-05	1-7
125	GOTERM_BP_DIRECT	GO:0043588~skin development	10	3.42466	8.50989e-08	TFAP2A, TFAP2B, WNT10A, TFAP2C, BCL11B, ITGA3, GJB3, OVOL1, SOX21, TGM3	248	58	18082	12.5709	0.000115558	2.31128e-05	2.29256e-05	1-7
126	GOTERM_BP_DIRECT	GO:0061436~establishment of skin barrier	9	3.08219	7.18622e-11	KRT16, KRT1, TMEM79, TRP63, GRHL3, GRHL1, ABCA12, TMPRSS13, CLDN1	248	19	18082	34.5369	9.75888e-08	4.87944e-08	4.83992e-08	1-7
127	GOTERM_BP_DIRECT	GO:0006953~acute-phase response	8	22.8571	1.36681e-13	SERPINA1A, ITIH4, SERPINA1B, SERPINA1D, AHSG, SAA1, SAA2, F2	32	35	18082	129.157	3.58071e-11	3.58105e-11	2.73363e-11	2-10
128	GOTERM_BP_DIRECT	GO:0007596~blood coagulation	7	20	5.62446e-09	FGB, FGA, SERPINC1, APOH, FGG, F2, KNG1	32	84	18082	47.0885	1.47361e-06	2.94721e-07	2.24978e-07	2-10
129	GOTERM_BP_DIRECT	GO:0007599~hemostasis	6	17.1429	1.37724e-08	FGB, FGA, SERPINC1, FGG, F2, KNG1	32	46	18082	73.7038	3.60836e-06	6.01395e-07	4.5908e-07	2-10
130	GOTERM_BP_DIRECT	GO:0008203~cholesterol metabolic process	5	14.2857	1.55866e-05	SAA1, APOA2, APOC3, APOA1, APOB	32	89	18082	31.7451	0.00407539	0.000371244	0.000283393	2-10
131	GOTERM_BP_DIRECT	GO:0010466~negative regulation of peptidase activity	9	25.7143	1.67992e-11	ITIH4, SERPINA1B, SERPINA1C, SERPINC1, MUG1, PZP, SERPINA3K, SERPINA1E, KNG1	32	117	18082	43.4663	4.40137e-09	2.20069e-09	1.67992e-09	2-10
132	GOTERM_BP_DIRECT	GO:0010903~negative regulation of very-low-density lipoprotein particle remodeling	3	8.57143	8.52453e-06	APOA2, APOC3, APOA1	32	3	18082	565.062	0.00223095	0.000248159	0.000189434	2-10
133	GOTERM_BP_DIRECT	GO:0030168~platelet activation	4	11.4286	3.999e-05	FGB, FGA, FGG, F2	32	39	18082	57.9551	0.0104229	0.000748385	0.000571286	2-10
134	GOTERM_BP_DIRECT	GO:0031639~plasminogen activation	4	11.4286	5.43078e-07	FGB, FGA, APOH, FGG	32	10	18082	226.025	0.000142276	2.03266e-05	1.55165e-05	2-10
135	GOTERM_BP_DIRECT	GO:0033344~cholesterol efflux	4	11.4286	1.45192e-05	APOA2, APOC3, APOA1, APOB	32	28	18082	80.7232	0.00379684	0.000371244	0.000283393	2-10
136	GOTERM_BP_DIRECT	GO:0034097~response to cytokine	7	20	4.50668e-09	SERPINA1A, ITIH4, SERPINA1B, SERPINA1C, SERPINA1D, SERPINA3K, SERPINA1E	32	81	18082	48.8326	1.18075e-06	2.94721e-07	2.24978e-07	2-10
137	GOTERM_BP_DIRECT	GO:0034116~positive regulation of heterotypic cell-cell adhesion	3	8.57143	0.000126914	FGB, FGA, FGG	32	10	18082	169.519	0.0327068	0.00207822	0.00158643	2-10
138	GOTERM_BP_DIRECT	GO:0034375~high-density lipoprotein particle remodeling	3	8.57143	0.000185743	APOA2, APOC3, APOA1	32	12	18082	141.266	0.0475039	0.0027036	0.00206382	2-10
139	GOTERM_BP_DIRECT	GO:0042157~lipoprotein metabolic process	4	11.4286	2.18809e-05	APOA2, APOC3, APOA1, APOB	32	32	18082	70.6328	0.00571644	0.000477732	0.000364681	2-10
140	GOTERM_BP_DIRECT	GO:0042632~cholesterol homeostasis	4	11.4286	0.000168993	APOA2, APOC3, APOA1, APOB	32	63	18082	35.877	0.0433139	0.00260448	0.00198816	2-10
141	GOTERM_BP_DIRECT	GO:0042730~fibrinolysis	4	11.4286	2.04724e-06	FGB, FGA, FGG, F2	32	15	18082	150.683	0.000536234	6.70472e-05	5.1181e-05	2-10
142	GOTERM_BP_DIRECT	GO:0043434~response to peptide hormone	7	20	2.38645e-09	SERPINA1A, SERPINA1B, SERPINA1C, SERPINA1D, SERPINA3K, APOC3, SERPINA1E	32	73	18082	54.1841	6.25251e-07	2.08417e-07	1.59097e-07	2-10
143	GOTERM_BP_DIRECT	GO:0072378~blood coagulation, fibrin clot formation	3	8.57143	2.83544e-05	FGB, FGA, FGG	32	5	18082	339.037	0.00740143	0.00057145	0.000436221	2-10
144	GOTERM_BP_DIRECT	GO:0090277~positive regulation of peptide hormone secretion	3	8.57143	5.9417e-05	FGB, FGA, FGG	32	7	18082	242.17	0.0154472	0.00103782	0.000792226	2-10
145	GOTERM_BP_DIRECT	GO:0002376~immune system process	8	12.1212	0.000106586	FCNB, CLEC4D, CARD9, IL1F9, OLR1, PADI4, MEFV, CLEC4E	53	383	18082	7.12626	0.0444944	0.0148919	0.0147176	2-11
146	GOTERM_BP_DIRECT	GO:0006954~inflammatory response	10	15.1515	5.26342e-07	MMP25, ITGB2L, IL1B, FPR1, IL1F9, OLR1, ADAM8, FPR2, MEFV, CXCL2	53	344	18082	9.91773	0.000224723	0.000224748	0.000222116	2-11
147	GOTERM_BP_DIRECT	GO:0050900~leukocyte migration	5	7.57576	2.64548e-06	IL1B, FPR1, FPR2, MMP9, ELANE	53	34	18082	50.172	0.00112898	0.00056481	0.000558196	2-11
148	GOTERM_BP_DIRECT	GO:0002376~immune system process	11	20	6.36486e-08	FGR, CLEC4A2, SLPI, CLEC5A, LCN2, HP, CD300LF, S100A9, S100A8, PIK3CG, LTF	50	383	18082	10.3865	2.02401e-05	2.02403e-05	1.99857e-05	2-12
149	GOTERM_BP_DIRECT	GO:0006935~chemotaxis	6	10.9091	1.64772e-05	CCR1, C5AR1, CXCR2, S100A9, S100A8, PIK3CG	50	118	18082	18.3885	0.0052261	0.00174659	0.00172462	2-12
150	GOTERM_BP_DIRECT	GO:0030593~neutrophil chemotaxis	6	10.9091	1.16898e-06	CSF3R, C5AR1, CXCR2, TREM3, S100A9, S100A8	50	69	18082	31.447	0.000371667	0.000185868	0.00018353	2-12
151	GOTERM_BP_DIRECT	GO:0033151~V(D)J recombination	3	7.69231	0.000108388	LIG4, RAG2, RAG1	33	9	18082	182.646	0.0252565	0.0255796	0.0255796	2-16
152	GOTERM_BP_DIRECT	GO:0002250~adaptive immune response	7	16.6667	2.98325e-07	CD79B, CD79A, BTLA, SLAMF7, SLAMF6, TNFRSF13C, LY9	37	139	18082	24.6109	7.54734e-05	3.77381e-05	3.69923e-05	2-17
153	GOTERM_BP_DIRECT	GO:0002376~immune system process	8	19.0476	8.8974e-06	CD79B, CD79A, CD40, BTLA, SLAMF7, SLAMF6, TNFRSF13C, LY9	37	383	18082	10.2079	0.00224852	0.000750347	0.000735518	2-17
154	GOTERM_BP_DIRECT	GO:0006955~immune response	6	14.2857	0.000191069	VPREB3, H2-DMB2, CXCR5, H2-OB, CCR7, H2-OA	37	272	18082	10.7802	0.0471952	0.00805676	0.00789754	2-17
155	GOTERM_BP_DIRECT	GO:0042113~B cell activation	6	14.2857	2.68699e-09	CD79A, CD40, BANK1, CXCR5, MS4A1, IKZF3	37	29	18082	101.111	6.79808e-07	6.79809e-07	6.66374e-07	2-17
156	GOTERM_BP_DIRECT	GO:0050853~B cell receptor signaling pathway	4	9.52381	0.000177078	CD79B, BLK, CD79A, CD19	37	55	18082	35.542	0.0438157	0.00805676	0.00789754	2-17
157	GOTERM_BP_DIRECT	GO:0072540~T-helper 17 cell lineage commitment	3	7.14286	8.04262e-05	IRF4, SLAMF6, LY9	37	7	18082	209.444	0.020143	0.00508696	0.00498642	2-17
158	GOTERM_BP_DIRECT	GO:0002250~adaptive immune response	5	26.3158	7.36377e-06	ITK, ZAP70, TXK, SKAP1, LAT	18	139	18082	36.1351	0.00144226	0.000360825	0.000322165	2-18
159	GOTERM_BP_DIRECT	GO:0002376~immune system process	6	31.5789	2.08349e-05	ITK, ZAP70, TXK, CD3E, SKAP1, LAT	18	383	18082	15.7372	0.00407535	0.000816727	0.000729221	2-18
160	GOTERM_BP_DIRECT	GO:0006955~immune response	5	26.3158	0.000102145	ZAP70, CCL5, CD27, CTSW, LAT	18	272	18082	18.4661	0.0198224	0.00250256	0.00223443	2-18
161	GOTERM_BP_DIRECT	GO:0007166~cell surface receptor signaling pathway	5	26.3158	4.40243e-05	LCK, CD3G, CD247, CD3E, CD3D	18	219	18082	22.9351	0.00859183	0.00141773	0.00126583	2-18
162	GOTERM_BP_DIRECT	GO:0007169~transmembrane receptor protein tyrosine kinase signaling pathway	5	26.3158	1.98313e-06	ITK, ZAP70, LCK, TXK, LAT	18	100	18082	50.2278	0.000388618	0.000194347	0.000173524	2-18
163	GOTERM_BP_DIRECT	GO:0038083~peptidyl-tyrosine autophosphorylation	4	21.0526	7.19717e-06	ITK, ZAP70, LCK, TXK	18	41	18082	98.0054	0.00140966	0.000360825	0.000322165	2-18
164	GOTERM_BP_DIRECT	GO:0042127~regulation of cell proliferation	5	26.3158	5.06331e-05	ITK, LCK, TXK, TCF7, CD27	18	227	18082	22.1268	0.00987525	0.00141773	0.00126583	2-18
165	GOTERM_BP_DIRECT	GO:0050852~T cell receptor signaling pathway	6	31.5789	8.8018e-10	ITK, ZAP70, TXK, CD247, CD3E, SKAP1	18	51	18082	118.183	1.72515e-07	1.72515e-07	1.54031e-07	2-18
166	GOTERM_BP_DIRECT	GO:0006631~fatty acid metabolic process	7	7.69231	8.17507e-05	ACSM2, ACSM1, CYP4A10, ACOT12, ACSM5, ACNAT2, SLC27A2	84	156	18082	9.65919	0.0293201	0.00270521	0.00260116	2-2
167	GOTERM_BP_DIRECT	GO:0006637~acyl-CoA metabolic process	5	5.49451	1.18152e-05	ACSM2, ACSM1, ACOT12, ACSM5, ACNAT2	84	31	18082	34.7197	0.00429153	0.000537593	0.000516916	2-2
168	GOTERM_BP_DIRECT	GO:0006811~ion transport	15	16.4835	3.90896e-07	SLC13A1, SLC13A3, SLC26A1, SLC22A2, SLC23A1, SLC34A1, KCNJ15, SLC5A12, SLCO1A6, SLC5A2, SLC22A12, FXYD2, SLCO1A1, SLC22A8, SLC17A1	84	584	18082	5.52899	0.000142276	3.55716e-05	3.42034e-05	2-2
169	GOTERM_BP_DIRECT	GO:0006814~sodium ion transport	9	9.89011	9.99432e-08	SLC13A1, SLC13A3, FXYD2, SLC34A1, SLC23A1, SLC5A12, SLC5A2, SLC17A1, SLC17A3	84	124	18082	15.6238	3.63787e-05	1.21264e-05	1.166e-05	2-2
170	GOTERM_BP_DIRECT	GO:0008152~metabolic process	12	13.1868	8.45238e-06	KL, ACSM2, ACSM1, PAH, UGT3A2, ACSM5, UGT3A1, HOGA1, ALDH8A1, FBP1, SLC27A2, AASS	84	463	18082	5.57914	0.00307195	0.000439524	0.000422619	2-2
171	GOTERM_BP_DIRECT	GO:0019363~pyridine nucleotide biosynthetic process	4	4.3956	1.49848e-05	HAAO, QPRT, ASPDH, KMO	84	11	18082	78.2771	0.00543966	0.000606052	0.000582742	2-2
172	GOTERM_BP_DIRECT	GO:0043252~sodium-independent organic anion transport	7	7.69231	2.70503e-09	SLC22A12, SLC22A6, SLC22A28, SLCO1A1, SLCO1A6, SLC22A8, SLC22A30	84	28	18082	53.8155	9.84632e-07	9.84632e-07	9.46762e-07	2-2
173	GOTERM_BP_DIRECT	GO:0046415~urate metabolic process	4	4.3956	7.67946e-06	SLC22A12, G6PC, SLC17A1, SLC17A3	84	9	18082	95.672	0.00279143	0.000439524	0.000422619	2-2
174	GOTERM_BP_DIRECT	GO:0046874~quinolinate metabolic process	3	3.2967	6.22652e-05	HAAO, QPRT, ACMSD	84	3	18082	215.262	0.0224103	0.00226645	0.00217928	2-2
175	GOTERM_BP_DIRECT	GO:0055085~transmembrane transport	12	13.1868	8.35881e-07	SLC13A1, SLC22A12, SLC13A3, SLC22A6, SLC26A1, SLC22A2, SLC23A1, SLC5A12, SLC5A2, SLC22A8, SLC17A1, SLC22A30	84	364	18082	7.09655	0.000304214	6.08521e-05	5.85116e-05	2-2
176	GOTERM_BP_DIRECT	GO:0055114~oxidation-reduction process	18	19.7802	9.06841e-09	DMGDH, MIOX, CYP2J5, HGD, HAAO, CYP4A10, PIPOX, KMO, PRODH2, CYP2D9, AKR1C21, DAO, PAH, ASPDH, SARDH, CYP2E1, ALDH8A1, AASS	84	676	18082	5.73183	3.3009e-06	1.65045e-06	1.58697e-06	2-2
177	GOTERM_BP_DIRECT	GO:0003149~membranous septum morphogenesis	4	3.63636	1.80213e-05	FZD1, BMP4, TGFB2, FZD2	99	10	18082	73.0586	0.0195931	0.00234522	0.00226619	2-22
178	GOTERM_BP_DIRECT	GO:0007155~cell adhesion	15	13.6364	3.4395e-07	POSTN, COL15A1, COL16A1, TNFAIP6, COL14A1, THBS2, THBS3, EFS, FLRT2, GPNMB, HAS1, BOC, CERCAM, CYP1B1, MPDZ	99	485	18082	5.64886	0.000377586	0.000155473	0.000150234	2-22
179	GOTERM_BP_DIRECT	GO:0007411~axon guidance	8	7.27273	1.65623e-05	TGFB2, NR4A3, FLRT2, WNT5A, BOC, SLIT3, GLI3, MATN2	99	149	18082	9.80652	0.0180212	0.00234522	0.00226619	2-22
180	GOTERM_BP_DIRECT	GO:0008285~negative regulation of cell proliferation	14	12.7273	1.53508e-07	KANK2, TGFB2, TGFB3, ZBTB16, ADM, PODN, GLI3, BMP4, SFRP1, SFRP2, CYP1B1, SLIT3, ATF5, PTGES	99	384	18082	6.65899	0.000168537	0.000155473	0.000150234	2-22
181	GOTERM_BP_DIRECT	GO:0030178~negative regulation of Wnt signaling pathway	7	6.36364	5.66385e-07	SFRP1, SFRP2, GRB10, DACT3, TSKU, DACT1, DKK3	99	56	18082	22.8308	0.000621697	0.000155473	0.000150234	2-22
182	GOTERM_BP_DIRECT	GO:0030198~extracellular matrix organization	8	7.27273	2.83531e-06	TGFB2, POSTN, ADAMTSL4, COL5A3, COL4A6, VWA1, KAZALD1, RECK	99	114	18082	12.8173	0.00310834	0.000622635	0.000601653	2-22
183	GOTERM_BP_DIRECT	GO:0030326~embryonic limb morphogenesis	6	5.45455	2.31223e-05	BMP4, TGFB2, PRRX1, ZBTB16, WNT5A, GLI3	99	63	18082	17.3949	0.025069	0.00253883	0.00245327	2-22
184	GOTERM_BP_DIRECT	GO:0042060~wound healing	7	6.36364	1.20355e-05	TGFB2, TGFB3, PLAU, WNT5A, SERPINE1, TIMP1, GLI3	99	94	18082	13.6013	0.0131282	0.0022025	0.00212829	2-22
185	GOTERM_BP_DIRECT	GO:0042733~embryonic digit morphogenesis	6	5.45455	2.90244e-05	BMP4, SFRP2, ZBTB16, OSR1, WNT5A, GLI3	99	66	18082	16.6042	0.0313668	0.00289716	0.00279954	2-22
186	GOTERM_BP_DIRECT	GO:0090090~negative regulation of canonical Wnt signaling pathway	7	6.36364	1.92231e-05	SFRP1, SFRP2, WNT5A, DACT3, GLI3, DACT1, DKK3	99	102	18082	12.5346	0.020886	0.00234522	0.00226619	2-22
187	GOTERM_BP_DIRECT	GO:0090179~planar cell polarity pathway involved in neural tube closure	5	4.54545	5.58692e-07	FZD1, SFRP1, FZD2, SFRP2, WNT5A	99	13	18082	70.2486	0.000613256	0.000155473	0.000150234	2-22
188	GOTERM_BP_DIRECT	GO:0006813~potassium ion transport	6	9.67742	4.93569e-05	KCNJ8, KCNE4, KCNMB1, ABCC9, KCNAB1, ATP1B2	58	127	18082	14.7288	0.0179029	0.00903231	0.0089336	2-23
189	GOTERM_BP_DIRECT	GO:0007165~signal transduction	17	27.4194	1.00768e-06	GUCY1A3, RASL12, GUCY1A2, GUCY1B3, WNT5B, RASL11A, NPY1R, REM1, RGS5, OLFR558, CHN1, PDE3A, PLCE1, S1PR3, CSPG4, PDE8B, PRKG1	58	1255	18082	4.22303	0.000368743	0.000368811	0.00036478	2-23
190	GOTERM_BP_DIRECT	GO:0006112~energy reserve metabolic process	5	3.08642	1.95823e-05	MUP19, MUP16, MUP1, MUP12, MUP2	136	22	18082	30.2172	0.0105382	0.000507559	0.000466279	2-3
191	GOTERM_BP_DIRECT	GO:0006547~histidine metabolic process	4	2.46914	4.02582e-06	HAL, UROC1, AMDHD1, FTCD	136	5	18082	106.365	0.0021756	0.000128116	0.000117696	2-3
192	GOTERM_BP_DIRECT	GO:0006869~lipid transport	8	4.93827	1.97019e-05	APOL7A, APOL9B, APOL9A, ABCB4, APOC4, APOF, APOA4, APOA5	136	111	18082	9.58241	0.0106022	0.000507559	0.000466279	2-3
193	GOTERM_BP_DIRECT	GO:0006958~complement activation, classical pathway	7	4.32099	3.32576e-06	C8G, C9, CFI, MASP2, C8A, MBL1, MBL2	136	55	18082	16.9217	0.00179762	0.000128116	0.000117696	2-3
194	GOTERM_BP_DIRECT	GO:0007596~blood coagulation	11	6.79012	6.63812e-10	F7, CPB2, F9, SERPIND1, F12, C9, F11, PROZ, PLG, HRG, KLKB1	136	84	18082	17.4109	3.59122e-07	1.79561e-07	1.64957e-07	2-3
195	GOTERM_BP_DIRECT	GO:0007599~hemostasis	10	6.17284	4.80045e-11	F7, CPB2, F9, SERPIND1, F12, F11, PROZ, PLG, HRG, KLKB1	136	46	18082	28.9035	2.59704e-08	2.59704e-08	2.38582e-08	2-3
196	GOTERM_BP_DIRECT	GO:0010888~negative regulation of lipid storage	5	3.08642	1.05581e-05	MUP19, MUP16, MUP1, MUP12, MUP2	136	19	18082	34.9884	0.00569566	0.000317328	0.00029152	2-3
197	GOTERM_BP_DIRECT	GO:0010907~positive regulation of glucose metabolic process	6	3.7037	3.98069e-07	MUP19, RGN, MUP16, MUP1, MUP12, MUP2	136	21	18082	37.9874	0.000215332	2.15355e-05	1.9784e-05	2-3
198	GOTERM_BP_DIRECT	GO:0019373~epoxygenase P450 pathway	8	4.93827	1.95043e-09	CYP2C37, CYP2C67, CYP2C44, CYP2C54, CYP2A12, CYP2C50, CYP2C70, CYP2C29	136	30	18082	35.4549	1.05518e-06	2.63796e-07	2.42341e-07	2-3
199	GOTERM_BP_DIRECT	GO:0019556~histidine catabolic process to glutamate and formamide	4	2.46914	1.61919e-06	HAL, UROC1, AMDHD1, FTCD	136	4	18082	132.956	0.0008756	6.73833e-05	6.19029e-05	2-3
200	GOTERM_BP_DIRECT	GO:0019557~histidine catabolic process to glutamate and formate	4	2.46914	1.61919e-06	HAL, UROC1, AMDHD1, FTCD	136	4	18082	132.956	0.0008756	6.73833e-05	6.19029e-05	2-3
201	GOTERM_BP_DIRECT	GO:0031649~heat generation	5	3.08642	3.80547e-06	MUP19, MUP16, MUP1, MUP12, MUP2	136	15	18082	44.3186	0.00205664	0.000128116	0.000117696	2-3
202	GOTERM_BP_DIRECT	GO:0035634~response to stilbenoid	5	3.08642	3.32808e-05	HSD3B5, FGL1, APOA4, MUP1, MUP12	136	25	18082	26.5912	0.0178441	0.000818406	0.000751845	2-3
203	GOTERM_BP_DIRECT	GO:0042157~lipoprotein metabolic process	5	3.08642	9.08519e-05	APOL7A, APOL9B, APOL9A, APOA4, APOA5	136	32	18082	20.7744	0.0479647	0.00196604	0.00180614	2-3
204	GOTERM_BP_DIRECT	GO:0042730~fibrinolysis	6	3.7037	6.08988e-08	CPB2, TMPRSS6, F12, PLG, HRG, KLKB1	136	15	18082	53.1824	3.29457e-05	4.11828e-06	3.78333e-06	2-3
205	GOTERM_BP_DIRECT	GO:0045475~locomotor rhythm	5	3.08642	3.91049e-05	MUP19, MUP16, MUP1, MUP12, MUP2	136	26	18082	25.5684	0.0209339	0.000919814	0.000845005	2-3
206	GOTERM_BP_DIRECT	GO:0045721~negative regulation of gluconeogenesis	7	4.32099	1.86664e-08	SERPINA12, MUP19, MST1, MUP16, MUP1, MUP12, MUP2	136	24	18082	38.7788	1.00985e-05	2.0197e-06	1.85544e-06	2-3
207	GOTERM_BP_DIRECT	GO:0045834~positive regulation of lipid metabolic process	6	3.7037	6.08988e-08	MUP19, ANGPTL3, MUP16, MUP1, MUP12, MUP2	136	15	18082	53.1824	3.29457e-05	4.11828e-06	3.78333e-06	2-3
208	GOTERM_BP_DIRECT	GO:0051055~negative regulation of lipid biosynthetic process	6	3.7037	8.80498e-08	SERPINA12, MUP19, MUP16, MUP1, MUP12, MUP2	136	16	18082	49.8585	4.76338e-05	5.29277e-06	4.86231e-06	2-3
209	GOTERM_BP_DIRECT	GO:0051919~positive regulation of fibrinolysis	4	2.46914	1.61919e-06	F12, F11, PLG, KLKB1	136	4	18082	132.956	0.0008756	6.73833e-05	6.19029e-05	2-3
210	GOTERM_BP_DIRECT	GO:0055114~oxidation-reduction process	24	14.8148	1.05164e-09	HSD3B5, RDH7, AKR1D1, HSD17B13, SDR9C7, CYP3A25, HSD17B6, CYP3A59, CYP8B1, CYP2C29, AKR1C6, CYP2C37, GULO, ADH4, TDO2, CYP2C54, CYP2A12, CYP2R1, CYP1A2, CYP2C50, HAO1, CYP2C70, IDO2, UOX	136	676	18082	4.72033	5.68938e-07	1.89646e-07	1.74222e-07	2-3
211	GOTERM_BP_DIRECT	GO:0061179~negative regulation of insulin secretion involved in cellular response to glucose stimulus	5	3.08642	1.95823e-05	MUP19, MUP16, MUP1, MUP12, MUP2	136	22	18082	30.2172	0.0105382	0.000507559	0.000466279	2-3
212	GOTERM_BP_DIRECT	GO:0070328~triglyceride homeostasis	7	4.32099	4.03044e-08	GCKR, LIPC, PLA2G12B, APOC4, ANGPTL3, APOA4, APOA5	136	27	18082	34.47	2.18044e-05	3.63411e-06	3.33855e-06	2-3
213	GOTERM_BP_DIRECT	GO:0070584~mitochondrion morphogenesis	5	3.08642	9.08519e-05	MUP19, MUP16, MUP1, MUP12, MUP2	136	32	18082	20.7744	0.0479647	0.00196604	0.00180614	2-3
214	GOTERM_BP_DIRECT	GO:0071396~cellular response to lipid	5	3.08642	3.80547e-06	MUP19, MUP16, MUP1, MUP12, MUP2	136	15	18082	44.3186	0.00205664	0.000128116	0.000117696	2-3
215	GOTERM_BP_DIRECT	GO:0006486~protein glycosylation	6	12.766	3.68609e-06	GALNT5, B3GNT7, B3GALT2, FUT2, FUT4, ABO	38	116	18082	24.6125	0.000578549	0.000289358	0.000287515	2-7
216	GOTERM_BP_DIRECT	GO:0009101~glycoprotein biosynthetic process	3	6.38298	0.000181452	A4GNT, GAL3ST2, GM9994	38	10	18082	142.753	0.0280886	0.00949601	0.00943553	2-7
217	GOTERM_BP_DIRECT	GO:0009247~glycolipid biosynthetic process	4	8.51064	2.8266e-06	GM6086, GAL3ST2, GM9994, ABO	38	14	18082	135.955	0.000443679	0.000289358	0.000287515	2-7
218	GOTERM_BP_DIRECT	GO:0006508~proteolysis	11	57.8947	7.4399e-12	CPA2, CPA1, CELA2A, CELA3B, CPB1, CTRL, CTRB1, PRSS2, 2210010C04RIK, TRY5, TRY4	17	582	18082	20.1033	3.86877e-10	3.86875e-10	3.86875e-10	2-8
219	GOTERM_BP_DIRECT	GO:0007586~digestion	5	26.3158	1.64697e-08	CTRB1, PRSS2, 2210010C04RIK, TRY5, TRY4	17	33	18082	161.159	8.56421e-07	4.28211e-07	4.28211e-07	2-8
220	GOTERM_BP_DIRECT	GO:0007585~respiratory gaseous exchange	4	13.7931	4.05976e-06	SFTPB, SFTPC, SFTPD, SFTPA1	24	25	18082	120.547	0.000965759	0.000966224	0.000966224	2-9
221	GOTERM_BP_DIRECT	GO:0008152~metabolic process	14	16.8675	5.13254e-08	GSTM3, UGT1A1, PKLR, ACSM3, HSD3B3, UGT2B35, ECI3, HDHD3, PM20D1, AADAC, CPS1, UGT2B5, METTL7B, GSTM6	76	463	18082	7.19416	2.2275e-05	2.22752e-05	2.20186e-05	3-1
222	GOTERM_BP_DIRECT	GO:0006955~immune response	6	19.3548	3.08239e-05	IL4, MCPT8, CCL4, CCL3, MS4A2, CD244	26	272	18082	15.3411	0.00911305	0.00915468	0.00903139	3-8
223	GOTERM_BP_DIRECT	GO:0001502~cartilage condensation	3	10	0.000343405	ACAN, COL2A1, COL11A1	26	20	18082	104.319	0.0416954	0.0106456	0.0101305	4-1
224	GOTERM_BP_DIRECT	GO:0030199~collagen fibril organization	5	16.6667	2.26187e-07	ACAN, COL2A1, COL11A1, COL11A2, FMOD	26	39	18082	89.1617	2.80468e-05	2.80472e-05	2.669e-05	4-1
225	GOTERM_BP_DIRECT	GO:0051216~cartilage development	5	16.6667	4.62127e-06	COL2A1, COL11A1, COL11A2, COL9A1, LECT1	26	82	18082	42.4062	0.000572875	0.000286519	0.000272655	4-1
226	GOTERM_BP_DIRECT	GO:0060348~bone development	4	13.3333	6.16591e-05	COL2A1, MYOC, CHAD, PDGFC	26	56	18082	49.6758	0.00761681	0.00254858	0.00242526	4-1
227	GOTERM_BP_DIRECT	GO:0007586~digestion	3	15.7895	0.000431806	PNLIPRP2, CCKAR, TRY10	18	33	18082	91.3232	0.0439237	0.0449078	0.0449078	4-10
228	GOTERM_BP_DIRECT	GO:0006811~ion transport	5	50	6.79735e-05	SLC12A3, SLC12A1, CLCNKB, CLCNKA, KCNJ1	9	584	18082	17.2013	0.0048823	0.00244705	0.0023111	4-12
229	GOTERM_BP_DIRECT	GO:0006821~chloride transport	4	40	4.59608e-06	SLC12A3, SLC12A1, CLCNKB, CLCNKA	9	80	18082	100.456	0.000330864	0.000330918	0.000312533	4-12
230	GOTERM_BP_DIRECT	GO:0055085~transmembrane transport	4	40	0.000420277	SLC12A3, SLC12A1, CLCNKB, CLCNKA	9	364	18082	22.0781	0.0298129	0.0100867	0.00952628	4-12
231	GOTERM_BP_DIRECT	GO:0006898~receptor-mediated endocytosis	4	20	9.70183e-06	FCGR1, MSR1, MRC1, SIGLECH	14	60	18082	86.1048	0.00119262	0.00119333	0.00115452	4-14
232	GOTERM_BP_DIRECT	GO:0006935~chemotaxis	4	20	7.38723e-05	CX3CR1, C3AR1, CCR5, PF4	14	118	18082	43.7821	0.00904547	0.00454315	0.0043954	4-14
233	GOTERM_BP_DIRECT	GO:0009615~response to virus	4	13.3333	0.000160154	IFNG, TBX21, XCL1, KLRA8	24	84	18082	35.877	0.0369396	0.00940903	0.00892857	4-15
234	GOTERM_BP_DIRECT	GO:0030101~natural killer cell activation	3	10	8.45312e-05	KLRB1C, KLRK1, KLRE1	24	11	18082	205.477	0.0196697	0.00662161	0.00628349	4-15
235	GOTERM_BP_DIRECT	GO:0032729~positive regulation of interferon-gamma production	4	13.3333	3.81449e-05	KLRK1, KLRE1, CD226, IL12RB2	24	52	18082	57.9551	0.00892415	0.00448202	0.00425315	4-15
236	GOTERM_BP_DIRECT	GO:0045954~positive regulation of natural killer cell mediated cytotoxicity	4	13.3333	2.35541e-06	KLRB1C, KLRK1, KLRE1, CD226	24	21	18082	143.508	0.000553368	0.000553521	0.000525256	4-15
237	GOTERM_BP_DIRECT	GO:0002250~adaptive immune response	6	25	5.91986e-07	CD8A, TRAT1, SH2D1A, THEMIS, CD8B1, SERPINA3G	23	139	18082	33.9356	6.21567e-05	6.21586e-05	6.09746e-05	4-16
238	GOTERM_BP_DIRECT	GO:0002376~immune system process	7	29.1667	4.86153e-06	PGLYRP2, CD8A, TRAT1, SH2D1A, THEMIS, CD8B1, SERPINA3G	23	383	18082	14.3687	0.000510331	0.00025523	0.000250369	4-16
239	GOTERM_BP_DIRECT	GO:0031295~T cell costimulation	3	12.5	0.000416802	CD5, CD28, ICOS	23	25	18082	94.3409	0.0428291	0.0145881	0.0143102	4-16
240	GOTERM_BP_DIRECT	GO:0071347~cellular response to interleukin-1	4	16	7.67829e-05	IL6, CCL7, CCL2, HAS2	20	80	18082	45.205	0.029428	0.0298686	0.0296382	4-21
241	GOTERM_BP_DIRECT	GO:0006590~thyroid hormone generation	3	23.0769	1.51002e-05	TPO, TG, FOXE1	12	10	18082	452.05	0.00150889	0.00151002	0.00149492	4-8
242	GOTERM_BP_DIRECT	GO:0015701~bicarbonate transport	3	23.0769	7.72063e-05	SLC26A7, SLC26A10, SLC4A5	12	22	18082	205.477	0.0076912	0.00361598	0.00357982	4-8
243	GOTERM_BP_DIRECT	GO:0030878~thyroid gland development	3	23.0769	0.000108479	TG, FOXE1, PAX8	12	26	18082	173.865	0.0107899	0.00361598	0.00357982	4-8
244	GOTERM_BP_DIRECT	GO:0051453~regulation of intracellular pH	3	23.0769	0.000198009	SLC26A7, SLC26A10, SLC4A5	12	35	18082	129.157	0.019608	0.00495021	0.00490071	4-8

## Sheet: Table S7
Supplementary Table 7: The significantly up-regulated gene clusters in different organs
Gene cluster	log2(FC)	P-value	Organ	E-type of the gene cluster
C1-22	1.15057	0	Intestine	secretory cell,large intestine goblet cell,intestinal crypt stem cell,enterocyte of epithelium of large intestine,enteroendocrine cell,bladder urothelial cell
C1-3	1.63327	0	Lung	ciliated columnar cell of tracheobronchial tree
C1-30	2.59002	0	Brain	medium spiny neuron,neuron,oligodendrocyte precursor cell,neuronal stem cell,Bergmann glial cell,pancreatic D cell,pancreatic A cell,pancreatic B cell,pancreatic PP cell
C1-31	3.41105	0	Brain	medium spiny neuron,neuron,oligodendrocyte precursor cell
C1-33	2.37311	0	Brain	Bergmann glial cell,astrocyte,oligodendrocyte precursor cell,neuronal stem cell
C1-5	2.43521	0	Marrow	late pro-B cell,granulocytopoietic cell,granulocyte monocyte progenitor cell,keratinocyte stem cell,hematopoietic stem cell,intestinal crypt stem cell,neuronal stem cell,promonocyte
C1-6	1.94243	0	heart	ventricular myocyte,atrial myocyte
C1-6	1.96549	0	limb	ventricular myocyte,atrial myocyte
C1-7	2.41255	0	Skin	keratinocyte stem cell,epidermal cell,keratinocyte,basal cell of epidermis,bladder urothelial cell,bulge keratinocyte
C2-10	7.25324	0	liver	hepatocyte,Kupffer cell,endothelial cell of hepatic sinusoid,mature NK T cell
C2-11	2.34273	0	Marrow	granulocytopoietic cell,granulocyte monocyte progenitor cell,granulocyte,promonocyte
C2-12	2.52756	0	Marrow	granulocytopoietic cell,granulocyte monocyte progenitor cell,granulocyte,neutrophil,promonocyte,classical monocyte,myeloid cell,basophil,non-classical monocyte,leukocyte
C2-17	2.64331	0	Spleen	late pro-B cell,immature B cell,naive B cell,B cell,precursor B cell,fibrocyte,early pro-B cell
C2-18	2.27172	0	Spleen	mature NK T cell,NK cell,mature alpha-beta T cell,CD8-positive, alpha-beta T cell,CD4-positive, alpha-beta T cell,T cell,DN4 thymocyte,thymocyte,basophil
C2-2	3.62165	0	kidney	hepatocyte,epithelial cell of proximal tubule,kidney collecting duct epithelial cell
C2-2	1.97174	0	liver	hepatocyte,epithelial cell of proximal tubule,kidney collecting duct epithelial cell
C2-24	2.03445	0	MAT	smooth muscle cell,brain pericyte,bladder cell,pulmonary interstitial fibroblast,basal cell,valve cell,smooth muscle cell of trachea,fibroblast of lung
C2-3	6.30307	0	liver	hepatocyte
C2-7	1.25042	0	Intestine	large intestine goblet cell,secretory cell
C2-8	14.1473	0	Pancreas	pancreatic acinar cell,pancreatic ductal cell,pancreatic stellate cell,leukocyte
C2-9	4.23255	0	Lung	type II pneumocyte
C3-1	3.07031	0	liver	hepatocyte,intestinal crypt stem cell,enterocyte of epithelium of large intestine,secretory cell
C3-2	3.73958	0	Intestine	enterocyte of epithelium of large intestine
C4-10	8.48083	0	Pancreas	pancreatic acinar cell
C4-12	7.76482	0	kidney	kidney collecting duct principal cell,kidney loop of Henle ascending limb epithelial cell
C4-13	1.20344	0	Spleen	myeloid dendritic cell,leukocyte,fibrocyte,macrophage,myeloid cell,proerythroblast
C4-15	1.05538	0	Spleen	NK cell,mature NK T cell
C4-16	1.67689	0	Spleen	mature NK T cell,mature alpha-beta T cell,CD8-positive, alpha-beta T cell,DN4 thymocyte,NK cell,T cell,CD4-positive, alpha-beta T cell,thymocyte
C4-17	1.76398	0	liver	hepatocyte,pancreatic stellate cell,mesenchymal stem cell of adipose,stromal cell,adventitial cell,bladder cell,fibroblast,mesenchymal stem cell
C4-19	1.90372	0	Lung	fibroblast of lung,adventitial cell,pancreatic stellate cell,pulmonary interstitial fibroblast,mesenchymal stem cell of adipose,fibroblast,fibroblast of cardiac tissue,bladder cell,mesenchymal stem cell,stromal cell
C4-2	2.57847	0	Lung	fibroblast of lung
C4-3	1.6454	0	Lung	pulmonary interstitial fibroblast,bladder cell,fibroblast of lung,adventitial cell
C4-5	1.18116	0	Pancreas	pancreatic ductal cell
secretory cell	: the E-type is bolded if it is detected by scRNA-Seq experiment in the organ

## Sheet: Table S8
Supplementary Table 8: The transcription factors (TFs) and surface membrane proteins (SPs) in the 46 CTS gene clusters
Index	GeneName	Cell-type	TF or SP	fibrocyte	ciliated columnar cell of tracheobronchial tree	keratinocyte stem cell	early pro-B cell	basophil	pancreatic stellate cell	Bergmann glial cell	mesangial cell	neutrophil	mature NK T cell	vein endothelial cell	pulmonary interstitial fibroblast	proerythroblast	epithelial cell of proximal tubule	ventricular myocyte	Kupffer cell	mucus secreting cell	endothelial cell of lymphatic vessel	myeloid dendritic cell	pancreatic PP cell	smooth muscle cell of the pulmonary artery	kidney collecting duct principal cell	leukocyte	non-classical monocyte	professional antigen presenting cell	enteroendocrine cell	smooth muscle cell	Brush cell of epithelium proper of large intestine	classical monocyte	granulocyte monocyte progenitor cell	kidney loop of Henle ascending limb epithelial cell	smooth muscle cell of trachea	epithelial cell	basal epithelial cell of tracheobronchial tree	interneuron	neuronal stem cell	medium spiny neuron	type II pneumocyte	mature alpha-beta T cell	fenestrated cell	pancreatic D cell	kidney collecting duct epithelial cell	fibroblast of lung	adventitial cell	neuron	valve cell
1	Cdx1	C1-22	TF	0	0.0384615	0.0357143	0.0344828	0	0	0.0322581	0	0	0.027027	0	0.025641	0	0	0	0	0.02	0.0196078	0.0192308	0	0	0	0.0178571	0	0	0.446154	0	0.850746	0.0147059	0	0	0.0128205	0	0	0.060241	0.0357143	0.0224719	0.0625	0.010101	0.00884956	0.0162602	0	0.0155039	0.0142857	0.0324675	0.0253165
2	Cdx2	C1-22	TF	0.04	0.0384615	0	0	0	0	0.0322581	0	0	0	0	0	0	0	0	0	0.04	0	0.0192308	0	0	0	0.0178571	0	0	0.215385	0	0.208955	0	0	0	0.025641	0.0128205	0.0120482	0.0120482	0	0	0	0	0	0	0	0.00775194	0.00714286	0	0
3	Edn1	C1-22	TF	0.04	0.0769231	0.0357143	0	0	0.0645161	0	0	0	0	0.589744	0	0.0227273	0	0.108696	0.0212766	0.14	0	0.0192308	0.0185185	0.709091	0.0181818	0.0178571	0.0178571	0.0178571	0.169231	0	0.0895522	0	0	0.0133333	0	0.0641026	0.204819	0.0361446	0.0595238	0.0224719	0.0208333	0.020202	0.106195	0	0	0.00775194	0.0357143	0.0584416	0
4	Foxa3	C1-22	TF	0.04	0	0	0	0	0	0.0322581	0	0	0	0	0	0	0	0.0434783	0	0.02	0.0196078	0	0.592593	0	0	0	0	0.0178571	0.276923	0	0.0597015	0	0	0	0	0.025641	0	0.0240964	0.0119048	0.011236	0.0208333	0	0.00884956	0.382114	0	0.00775194	0.00714286	0.012987	0
5	Hnf1B	C1-22	TF	0.04	0.230769	0	0	0	0.0322581	0	0.1875	0.030303	0.027027	0	0	0	0.456522	0	0	0.02	0	0	0.425926	0	0.163636	0	0	0.0178571	0.169231	0	0.19403	0	0	0.133333	0	0.0769231	0.0722892	0	0	0.0224719	0.28125	0	0	0.292683	0.362903	0	0	0.00649351	0.00632911
6	Hnf4A	C1-22	TF	0.04	0	0.0357143	0	0	0	0	0.03125	0	0	0.025641	0	0	0.543478	0.0217391	0.0425532	0.06	0	0.0192308	0.203704	0.0181818	0.0363636	0	0	0.0357143	0.446154	0	0.328358	0.0294118	0	0	0.0128205	0.0897436	0.0240964	0	0.0119048	0.0224719	0.0104167	0	0	0.382114	0.516129	0	0.0214286	0.00649351	0
7	Hoxa10	C1-22	TF	0	0	0.107143	0	0	0	0	0.25	0	0.027027	0.025641	0	0	0.195652	0	0	0	0.0196078	0	0	0	0.109091	0	0	0	0.276923	0	0.119403	0	0.0285714	0.04	0	0.0128205	0.0240964	0.0120482	0	0	0	0	0.0530973	0	0.201613	0	0	0	0
8	Hoxa11	C1-22	TF	0	0	0	0	0	0	0	0.03125	0	0	0	0	0	0	0	0	0	0	0	0	0	0.0181818	0	0	0	0.138462	0	0.0298507	0	0	0.0133333	0	0	0	0	0	0	0	0	0	0	0	0	0	0	0
9	Hoxa5	C1-22	TF	0.2	0.0384615	0.321429	0.0344828	0	0.322581	0	0.09375	0	0	0.512821	0.282051	0.0227273	0.108696	0.0217391	0	0	0.156863	0	0	0.4	0.0363636	0.0357143	0	0	0.276923	0	0.119403	0	0.0285714	0.0533333	0.115385	0	0.060241	0	0.0119048	0	0	0.010101	0.123894	0.00813008	0.0322581	0.496124	0.335714	0	0
10	Hoxa9	C1-22	TF	0	0	0.214286	0.0689655	0.0689655	0	0	0.09375	0	0.027027	0	0.025641	0	0.0434783	0	0	0	0	0.0192308	0	0	0.0181818	0	0	0	0.2	0	0.0895522	0	0.271429	0.0666667	0	0.0128205	0	0	0.0119048	0	0	0.020202	0.0973451	0.00813008	0.120968	0	0	0	0.00632911
11	Ppard	C1-22	TF	0.12	0	0.142857	0.0344828	0.0344828	0.16129	0.129032	0.03125	0.030303	0.027027	0.0769231	0.128205	0.0454545	0.195652	0.173913	0.0638298	0.08	0.0392157	0.0384615	0.166667	0.0727273	0.0727273	0.160714	0.0535714	0.0178571	0.2	0.0615385	0.19403	0.0441176	0.157143	0.0133333	0.166667	0.0641026	0.120482	0.0240964	0.119048	0.0337079	0.03125	0.040404	0.0442478	0.211382	0.0403226	0.0232558	0.0357143	0.0909091	0.132911
12	Pparg	C1-22	TF	0	0.230769	0	0	0	0.0967742	0.193548	0.125	0.0606061	0.027027	0	0	0.0909091	0.0217391	0.152174	0.0638298	0.02	0.235294	0.0192308	0	0.0727273	0.0181818	0.160714	0.375	0.0178571	0.215385	0.0461538	0.104478	0.0147059	0.0285714	0	0.166667	0.025641	0.0361446	0.0361446	0	0.0449438	0.0729167	0.010101	0.115044	0	0.00806452	0.0387597	0.0428571	0.0649351	0.0696203
13	Ppargc1A	C1-22	TF	0.04	0.384615	0.0714286	0.103448	0	0	0.516129	0.125	0	0	0	0	0	0.0869565	0.869565	0	0.22	0	0	0.0555556	0	0.236364	0.0178571	0	0.0535714	0.2	0.0461538	0.0447761	0	0	0.32	0.128205	0.0641026	0.0963855	0.0240964	0.0714286	0.359551	0.0625	0	0.00884956	0.0813008	0.153226	0.00775194	0.0214286	0.337662	0
14	Ppargc1B	C1-22	TF	0.12	0.0769231	0.214286	0.0344828	0.0344828	0.0322581	0.0645161	0.03125	0	0.0540541	0	0.025641	0	0.0869565	0.478261	0.0425532	0.02	0.0196078	0	0.0555556	0	0.0909091	0.0714286	0	0.0178571	0.0769231	0.215385	0.0447761	0	0.114286	0.12	0.128205	0.0641026	0.0120482	0.060241	0.0238095	0.494382	0.0104167	0.030303	0	0.0406504	0.0241935	0.0310078	0.0214286	0.409091	0.240506
15	Satb2	C1-22	TF	0	0.0384615	0.0714286	0	0	0	0	0.0625	0	0	0.0512821	0	0	0.0652174	0	0	0.02	0	0.0192308	0	0	0	0.0714286	0	0.0178571	0.446154	0	0.373134	0.0147059	0.0285714	0	0.025641	0	0.0120482	0	0.0119048	0	0.0104167	0.010101	0	0	0.00806452	0.0155039	0	0.0974026	0
16	Abcb1A	C1-22	SP	0.08	0	0	0.0344828	0.103448	0.0645161	0.0322581	0.0625	0	0.540541	0.666667	0	0.159091	0	0.108696	0.0212766	0.04	0.0196078	0	0	0.418182	0.0181818	0.0535714	0.0535714	0.0535714	0.353846	0.0307692	0.432836	0.0294118	0	0.0133333	0.025641	0.025641	0.0361446	0.0240964	0.0357143	0.0224719	0.0208333	0.151515	0.0176991	0	0	0.0697674	0.0928571	0.0519481	0.00632911
17	Bmp3	C1-22	SP	0	0	0.571429	0	0	0	0	0.125	0	0.0540541	0	0.282051	0	0	0	0	0	0	0.0192308	0	0	0	0.0178571	0	0	0.0769231	0.0153846	0.0298507	0	0.0142857	0	0.0128205	0.128205	0.0722892	0.0120482	0.0357143	0	0.28125	0	0	0.682927	0.00806452	0.689922	0.221429	0.0324675	0.00632911
18	Cdh17	C1-22	SP	0.08	0	0	0.0344828	0	0	0.0322581	0	0	0.027027	0	0	0.0227273	0	0	0	0.04	0	0	0	0	0	0	0	0	0.476923	0	0.298507	0.0147059	0	0	0.0384615	0	0.0481928	0.0240964	0.0119048	0	0.0104167	0	0	0.00813008	0	0	0	0.0194805	0
19	Dcbld1	C1-22	SP	0.12	0	0.285714	0.0344828	0	0.16129	0.0967742	0	0	0	0	0	0	0.0217391	0.0434783	0.106383	0.12	0.0588235	0.0192308	0.425926	0.0181818	0.0363636	0	0	0	0.338462	0.0307692	0.313433	0	0.0142857	0.0133333	0.102564	0.102564	0.060241	0.0481928	0.22619	0.337079	0.0625	0.020202	0.0707965	0.113821	0.120968	0.00775194	0.00714286	0.11039	0.278481
20	Enpp1	C1-22	SP	0.16	0.0384615	0.0714286	0.0344828	0.103448	0.322581	0.0645161	0.15625	0	0.162162	0	0.333333	0.0681818	0.0217391	0.130435	0.0425532	0.1	0	0.0384615	0	0	0	0.0714286	0.0357143	0.0178571	0.215385	0.0307692	0.0597015	0	0.1	0.0933333	0.0384615	0.0512821	0.13253	0.0120482	0.0357143	0.011236	0	0.111111	0.0265487	0.0243902	0.0564516	0.0542636	0.135714	0.00649351	0.14557
21	Ephb3	C1-22	SP	0.08	0.153846	0.535714	0	0	0.225806	0.129032	0.03125	0.030303	0	0.0769231	0.230769	0	0.0217391	0.130435	0.0212766	0.06	0	0	0.0185185	0	0	0	0	0	0.307692	0.0615385	0.134328	0	0	0.0666667	0.025641	0.0641026	0.144578	0.0120482	0.190476	0	0.166667	0	0	0.0243902	0	0.24031	0.221429	0.0844156	0.0696203
22	Erbb3	C1-22	SP	0.12	0.0769231	0.464286	0	0.0344828	0	0	0	0	0.0810811	0	0.025641	0.0227273	0.130435	0.0869565	0.0212766	0.1	0	0	0.12963	0	0.0363636	0	0.0178571	0.0178571	0.246154	0	0.149254	0	0.0428571	0	0.0897436	0.166667	0.156627	0	0.178571	0.0224719	0.15625	0.030303	0.0176991	0.0487805	0.0241935	0	0.0214286	0.00649351	0
23	Gpa33	C1-22	SP	0.04	0	0	0	0	0	0	0	0	0.027027	0	0.025641	0	0	0	0	0.02	0.0196078	0.0192308	0.0185185	0	0	0.0178571	0	0.0357143	0.461538	0	0.567164	0	0	0	0.0128205	0.025641	0.0120482	0.0361446	0	0	0.0208333	0	0	0.227642	0.00806452	0.00775194	0	0	0.0126582
24	L1Cam	C1-22	SP	0.12	0.115385	0.214286	0	0.413793	0.0322581	0	0.1875	0.0606061	0.027027	0	0	0.159091	0.0217391	0.0434783	0	0.08	0.0784314	0.25	0	0.0727273	0.0363636	0.0535714	0.464286	0	0.153846	0	0.402985	0.0588235	0.0142857	0.12	0.115385	0.0128205	0.0722892	0.060241	0.119048	0.573034	0.114583	0.010101	0.0176991	0.0406504	0	0	0.0285714	0.5	0.0253165
25	Lrfn4	C1-22	SP	0	0.269231	0.25	0	0	0.0322581	0.225806	0.09375	0	0.0540541	0	0.0769231	0	0	0.108696	0	0.06	0	0.0192308	0.240741	0.0363636	0.0181818	0	0.0178571	0.0178571	0.276923	0	0.0298507	0	0.128571	0.0133333	0.102564	0.0641026	0.168675	0.0120482	0.488095	0.47191	0.1875	0.020202	0	0.243902	0.016129	0.0310078	0.121429	0.285714	0.0759494
26	Met	C1-22	SP	0.2	0.0384615	0.357143	0.0344828	0.0689655	0	0	0.15625	0	0.027027	0.025641	0.153846	0	0.173913	0.0434783	0.0425532	0.3	0.0392157	0.173077	0.0740741	0.0727273	0.0727273	0.0178571	0	0.0357143	0.107692	0.0307692	0.0746269	0.102941	0.257143	0.146667	0.0641026	0.0641026	0.301205	0.0120482	0.0119048	0.011236	0.604167	0	0.00884956	0.520325	0.0806452	0.0155039	0.0285714	0.00649351	0
27	Prom1	C1-22	SP	0.08	0.807692	0	0	0	0.0322581	0	0.15625	0	0.027027	0.025641	0	0.0227273	0.0434783	0	0	0.04	0	0.0192308	0.62963	0	0.0909091	0	0	0.0535714	0.276923	0	0.552239	0.0147059	0.485714	0.2	0.0384615	0.384615	0.156627	0.0361446	0.238095	0.0337079	0.0520833	0.010101	0.0265487	0.406504	0.209677	0.217054	0.0142857	0.149351	0.00632911
28	Ptprn2	C1-22	SP	0.2	0.0384615	0	0	0.0344828	0	0	0	0	0.027027	0	0.0512821	0	0.0217391	0	0	0	0.0588235	0.0384615	1	0	0.0181818	0.0535714	0.0178571	0.125	0.753846	0	0.0597015	0.0294118	0.0142857	0	0.0512821	0.0128205	0.0361446	0.0361446	0.178571	0.88764	0.0104167	0.010101	0.0353982	1	0.0241935	0.0310078	0.0142857	0.461039	0.00632911
29	Sema4G	C1-22	SP	0.08	0.0384615	0	0	0	0.0322581	0	0	0	0	0	0	0	0.0869565	0.0434783	0.0425532	0	0.0196078	0.0192308	0.166667	0	0	0	0.0357143	0	0.523077	0.0153846	0.61194	0	0.0428571	0	0.025641	0.0128205	0.0120482	0.0120482	0.178571	0.0449438	0.0208333	0.010101	0.0176991	0.0813008	0.0322581	0	0.00714286	0.253247	0
30	Sorcs2	C1-22	SP	0.28	0.346154	0	0.103448	0	0.290323	0.129032	0	0	0	0	0.025641	0	0	0.173913	0	0.14	0	0	0.222222	0	0	0.0178571	0	0.0892857	0.261538	0	0.0597015	0	0	0	0.0641026	0.0641026	0.156627	0.0120482	0.0238095	0.47191	0.0833333	0.020202	0	0.528455	0	0	0.164286	0.0909091	0
31	Tmeff1	C1-22	SP	0.04	0	0.0357143	0	0	0	0	0.03125	0.030303	0.027027	0.128205	0.128205	0	0	0.152174	0.0212766	0	0.0196078	0	0.296296	0.145455	0.0181818	0.0535714	0.0535714	0.0178571	0.261538	0.0153846	0.149254	0	0.0142857	0.0133333	0.0128205	0.115385	0.0963855	0.0481928	0.678571	0.853933	0.145833	0.010101	0.00884956	0.097561	0.0403226	0.00775194	0.0214286	0.428571	0.00632911
32	Foxj1	C1-3	TF	0	0.923077	0	0	0	0	0.225806	0.03125	0	0	0	0	0	0	0	0	0.02	0	0.0192308	0.0185185	0	0	0	0	0	0.0615385	0	0.0149254	0	0	0	0.0128205	0.217949	0.120482	0	0.0833333	0.011236	0	0	0.0176991	0	0	0	0	0	0
33	Trp73	C1-3	TF	0	0.538462	0.214286	0	0	0	0	0	0	0	0	0	0	0	0	0	0	0.0196078	0	0	0	0	0	0	0.0178571	0.0307692	0	0	0	0	0	0.0128205	0.0769231	0.0120482	0	0.0238095	0	0	0	0	0	0	0	0	0.0844156	0
34	Apbb1	C1-30	TF	0.2	0.538462	0.0714286	0.275862	0.0344828	0.129032	0.258065	0.25	0	0.0540541	0.128205	0.410256	0	0	0.934783	0	0.12	0.0784314	0	0.722222	0.109091	0.127273	0.0357143	0.0357143	0.0357143	0.184615	0.138462	0.0298507	0.0441176	0.0428571	0.0933333	0.192308	0.192308	0.204819	0.204819	0.809524	0.955056	0.479167	0.040404	0.079646	0.601626	0.016129	0.294574	0.242857	0.74026	0.139241
35	Dbp	C1-30	TF	0.16	0.192308	0.214286	0.103448	0.275862	0.225806	0.677419	0.0625	0	0.0540541	0.102564	0.307692	0.0227273	0.0652174	0.152174	0	0.04	0.215686	0	0.351852	0.0909091	0	0.0892857	0	0.0178571	0.0923077	0.184615	0.0746269	0.0588235	0.242857	0.0266667	0.205128	0.0897436	0.0722892	0.0240964	0.190476	0.876404	0.21875	0.171717	0.0707965	0.658537	0.0322581	0.0852713	0.292857	0.25974	0.367089
36	Etv1	C1-30	TF	0.24	0	0	0.0689655	0.0689655	0.354839	0.516129	0.21875	0.030303	0.027027	0.025641	0.205128	0.0227273	0.130435	0.347826	0.148936	0.04	0.0980392	0.0192308	1	0	0.0727273	0.107143	0.0357143	0.0535714	0.246154	0.292308	0.0298507	0.0441176	0	0.08	0.192308	0.0641026	0.156627	0.53012	0.452381	0.41573	0.0104167	0.030303	0.0530973	0.97561	0.209677	0.44186	0.142857	0.188312	0.493671
37	Hdac11	C1-30	TF	0	0.115385	0.0357143	0.206897	0	0.16129	0.0967742	0.125	0	0.0540541	0	0.0769231	0	0.0217391	0.282609	0	0.06	0	0.0384615	0.537037	0	0.0909091	0.0178571	0.0178571	0.0357143	0.169231	0.153846	0.0597015	0	0.0142857	0.0533333	0.153846	0.358974	0.0240964	0.0361446	0.25	0.741573	0.0625	0.010101	0.0176991	0.536585	0.0322581	0.0232558	0.0214286	0.409091	0.0696203
38	Meis2	C1-30	TF	0.24	0	0.0357143	0	0	0.225806	0	0.125	0.030303	0.0540541	0.179487	0.128205	0	0	0.413043	0.0212766	0.06	0.352941	0.0192308	0.944444	0.290909	0.0363636	0	0	0.0535714	0.0461538	0.0615385	0.0597015	0	0	0	0.179487	0.0512821	0.060241	0	0.440476	0.977528	0	0	0.575221	0.837398	0.016129	0.162791	0.171429	0.12987	0.170886
39	Adam22	C1-30	SP	0.2	0.576923	0.0357143	0	0	0.258065	0.483871	0.0625	0	0	0	0.025641	0.0454545	0	0.347826	0.0212766	0.18	0	0.0961538	0.444444	0.0181818	0.0545455	0.0714286	0.0178571	0.125	0.0307692	0.0307692	0.0597015	0	0.0428571	0	0.102564	0.0512821	0.0120482	0.120482	0.428571	0.94382	0.166667	0.020202	0.0176991	0.845528	0.00806452	0	0.0785714	0.642857	0.14557
40	Ank2	C1-30	SP	0.08	0	0	0	0	0.419355	0.967742	0.15625	0	0	0.025641	0.128205	0	0	0.891304	0.0638298	0	0.313725	0.0576923	0.611111	0.0181818	0.0909091	0.0357143	0	0.107143	0.0153846	0.0461538	0.104478	0.0147059	0	0.04	0.128205	0.025641	0.0120482	0.277108	0.547619	0.921348	0.0104167	0.030303	0.00884956	0.536585	0.00806452	0.0155039	0.235714	0.785714	0.272152
41	Cacna2D1	C1-30	SP	0.32	0.192308	0	0.0344828	0	0.322581	0	0.03125	0	0.027027	0	0.384615	0	0	0.869565	0	0	0.0392157	0	0.833333	0	0.0181818	0	0	0.0357143	0.446154	0.430769	0.0447761	0	0	0.0133333	0.282051	0.0128205	0.060241	0.060241	0.130952	0.775281	0.0104167	0.020202	0	0.723577	0	0.379845	0.371429	0.616883	0.398734
42	Cdh2	C1-30	SP	0.12	0	0	0	0	0	0.709677	0.03125	0	0.135135	0	0	0.0227273	0	0.934783	0.0425532	0.02	0	0	0.851852	0	0	0.0178571	0	0.0178571	0.0615385	0.0615385	0.0746269	0	0	0.0133333	0.141026	0.025641	0.0120482	0.0722892	0.75	0.348315	0.0104167	0.010101	0	0.96748	0.0564516	0.00775194	0.0142857	0.545455	0.208861
43	Gria2	C1-30	SP	0.04	0	0	0	0	0	0.322581	0	0	0	0	0.025641	0	0	0	0	0.02	0.0784314	0.0192308	0.925926	0	0	0	0	0.0357143	0.123077	0	0	0	0.0142857	0	0.0128205	0.025641	0.0240964	0.144578	0.714286	1	0	0	0.00884956	0.764228	0	0.0155039	0	0.922078	0
44	Lphn1	C1-30	SP	0.2	0.192308	0.321429	0	0.172414	0.322581	0.709677	0.03125	0	0.405405	0.205128	0.25641	0.0227273	0	0.282609	0.0212766	0.08	0.0392157	0	0.648148	0.163636	0.0727273	0.0178571	0	0.0535714	0.446154	0.415385	0.0298507	0	0.0714286	0	0.307692	0.141026	0.0722892	0.168675	0.630952	0.955056	0.229167	0.222222	0.0442478	0.658537	0.0645161	0.131783	0.192857	0.662338	0.189873
45	Lrp11	C1-30	SP	0.12	0.153846	0	0	0	0.0967742	0.290323	0.0625	0.030303	0.027027	0	0	0.0227273	0.0217391	0.0652174	0	0.06	0.0196078	0.0192308	0.944444	0.0545455	0.0363636	0	0	0.0178571	0.446154	0.0153846	0.0149254	0.0147059	0.0428571	0.0266667	0.0641026	0.025641	0.0361446	0.060241	0.404762	0.775281	0.0729167	0.040404	0.00884956	0.861789	0.0403226	0.0155039	0.0214286	0.584416	0.00632911
46	Megf8	C1-30	SP	0.12	0.115385	0.178571	0	0	0.322581	0.258065	0.21875	0	0	0.0512821	0.205128	0	0.0217391	0.282609	0.106383	0.2	0.0588235	0.0961538	0.407407	0.127273	0	0.0714286	0.0535714	0.0357143	0.2	0.0923077	0.104478	0.0294118	0.128571	0.0133333	0.205128	0.153846	0.156627	0.0963855	0.297619	0.561798	0.125	0.010101	0.0442478	0.569106	0.00806452	0.100775	0.264286	0.396104	0.158228
47	Ncam1	C1-30	SP	0.16	0.0769231	0	0	0.172414	0.0645161	0.967742	0.3125	0	0.0810811	0.153846	0	0	0.0434783	0.152174	0	0.06	0.0196078	0.0192308	0.981481	0.0909091	0.0909091	0.0535714	0.0357143	0.0535714	0.153846	0.0769231	0.0746269	0.161765	0.628571	0.0666667	0.5	0.153846	0.0240964	0.337349	0.952381	0.977528	0	0.0505051	0.0707965	0.98374	0.0483871	0.0620155	0.114286	0.844156	0.0443038
48	Nfasc	C1-30	SP	0.12	0	0	0.0344828	0	0.0322581	0.709677	0.0625	0	0.027027	0.025641	0	0	0	0	0.0212766	0.02	0	0.0192308	0.666667	0	0.0181818	0	0	0.0892857	0.369231	0	0.104478	0	0.0142857	0.04	0.0769231	0	0	0.0481928	0.52381	0.730337	0	0.040404	0.00884956	0.552846	0.016129	0.0232558	0.0285714	0.525974	0.0126582
49	Nrxn1	C1-30	SP	0.16	0	0.0357143	0	0.103448	0.0645161	0.322581	0	0.030303	0.027027	0	0	0.0227273	0.0217391	0.0217391	0.0425532	0	0	0	0.425926	0	0	0.0357143	0.0178571	0.0357143	0.230769	0.153846	0.0895522	0	0.214286	0.0266667	0.115385	0	0.156627	0.361446	0.678571	0.865169	0	0.040404	0.0176991	0.609756	0.00806452	0.0155039	0.00714286	0.844156	0.436709
50	Podxl2	C1-30	SP	0.12	0	0.0357143	0	0.0344828	0.193548	0.0645161	0	0	0	0	0.102564	0	0	0.195652	0	0.02	0	0.0384615	0.462963	0	0	0	0	0	0.0615385	0.123077	0.0149254	0	0.0285714	0.0133333	0.230769	0.0641026	0.0120482	0.0963855	0.702381	0.348315	0.0208333	0	0	0.544715	0	0.147287	0.214286	0.707792	0.0316456
51	Ptprn	C1-30	SP	0.12	0.0384615	0	0	0	0	0	0.03125	0	0	0.025641	0.025641	0	0	0.413043	0.0212766	0.02	0	0	0.981481	0	0.0181818	0	0	0	0.461538	0.0153846	0.0447761	0	0.0142857	0.0266667	0.0512821	0	0.0361446	0.144578	0.166667	0.966292	0.0416667	0.020202	0	0.97561	0	0.0232558	0.0357143	0.694805	0.00632911
52	Robo2	C1-30	SP	0.08	0	0.107143	0	0	0.258065	0.193548	0.0625	0	0.027027	0	0.25641	0	0	0	0	0.02	0.0196078	0	0.925926	0.0181818	0	0.0178571	0	0.0535714	0.0461538	0	0.0447761	0	0.0285714	0	0.0384615	0.0128205	0.0240964	0.0240964	0.0833333	0.842697	0.0416667	0	0	0.626016	0	0.418605	0.221429	0.279221	0
53	Sez6L2	C1-30	SP	0.12	0.0384615	0	0.0689655	0	0	0	0.0625	0	0.027027	0	0	0	0.0217391	0.0652174	0	0.06	0	0	0.981481	0	0.0363636	0.0178571	0	0.0178571	0.6	0.0153846	0.223881	0.0294118	0.0428571	0.0266667	0.0384615	0.0128205	0	0.120482	0.285714	0.775281	0.0208333	0.020202	0.0442478	0.97561	0.016129	0	0.00714286	0.727273	0.0379747
54	Syp	C1-30	SP	0	0	0.0357143	0.0344828	0.103448	0.0967742	0.0645161	0.03125	0	0	0.025641	0.025641	0.0454545	0	0	0.0425532	0.02	0	0	0.796296	0.0363636	0.0181818	0.0178571	0	0.0357143	0.415385	0.0461538	0.0597015	0.0441176	0.0285714	0.0266667	0.102564	0.0128205	0.0240964	0.0963855	0.25	0.853933	0.0208333	0.020202	0.0265487	0.723577	0	0.00775194	0.0785714	0.798701	0.0822785
55	Thsd7A	C1-30	SP	0.2	0.0384615	0	0	0	0.612903	0.0645161	0.21875	0	0	0.128205	0.025641	0.0227273	0.0434783	0.0434783	0.0212766	0	0.411765	0	0.0185185	0.436364	0	0	0.0357143	0.0535714	0.0461538	0	0.0746269	0.0147059	0	0	0.102564	0.025641	0.0120482	0	0.22619	0.853933	0	0	0.150442	0.219512	0.016129	0.0387597	0.171429	0.194805	0.0126582
56	Grin1	C1-31	TF,SP	0.08	0	0	0	0	0	0	0	0	0	0	0	0	0	0	0	0	0	0	0.0555556	0	0	0	0	0.0178571	0.0307692	0	0.0746269	0	0	0	0	0	0.0361446	0.0481928	0	0.966292	0	0	0	0.0813008	0	0	0	0.720779	0
57	Dach1	C1-31	TF	0	0	0.214286	0	0.0344828	0.0322581	0.0645161	0.03125	0.0606061	0	0.102564	0.0512821	0	0.0217391	0.0217391	0	0.02	0.0196078	0	0.277778	0.0363636	0.0727273	0.0178571	0	0.0178571	0.230769	0.0153846	0.0597015	0	0.385714	0.0133333	0.0384615	0.0384615	0.0240964	0	0.0833333	0.820225	0.0104167	0.020202	0	0.536585	0.0241935	0.0852713	0.00714286	0.324675	0.101266
58	Dlx5	C1-31	TF	0.08	0	0.142857	0	0	0	0.0322581	0	0	0	0	0	0	0	0	0	0	0	0	0	0	0	0	0.0178571	0	0.0307692	0	0	0.0294118	0	0	0	0.0128205	0	0	0.202381	0.606742	0	0	0	0	0	0	0.0142857	0.0649351	0.0189873
59	Egr4	C1-31	TF	0.04	0	0.178571	0	0	0	0	0	0	0	0	0	0	0	0	0	0	0	0	0.12963	0	0	0	0	0	0.0769231	0	0.0149254	0	0	0	0.025641	0.0384615	0	0.0361446	0	0.696629	0	0	0	0.0325203	0	0	0	0.142857	0
60	Foxg1	C1-31	TF	0	0	0	0	0	0	0	0	0	0	0	0	0	0	0	0	0	0	0	0	0	0	0	0	0	0	0	0	0	0	0	0.0641026	0	0	0	0.595238	0.865169	0	0	0	0	0	0	0	0.201299	0.00632911
61	Foxp2	C1-31	TF	0.16	0.0769231	0	0	0	0.0967742	0	0.15625	0	0	0	0.128205	0	0	0.0217391	0	0.06	0.156863	0	0.351852	0	0	0	0	0.0178571	0.0307692	0.0153846	0.0746269	0.0147059	0.0142857	0.0133333	0.128205	0.0128205	0.277108	0.0120482	0.107143	0.808989	0.25	0	0.00884956	0.0569106	0	0.0155039	0.314286	0.0584416	0.0189873
62	Hey1	C1-31	TF	0	0.230769	0	0	0.0344828	0	0.16129	0.03125	0	0	0.0769231	0	0	0	0.0434783	0.0212766	0	0.117647	0	0	0.454545	0.0181818	0.0178571	0.0357143	0	0	0.153846	0.0149254	0.0147059	0	0.0266667	0.0897436	0.0384615	0.108434	0.0361446	0.309524	0.719101	0.0208333	0	0.0265487	0.00813008	0.0241935	0.0387597	0.0285714	0.201299	0.240506
63	Jazf1	C1-31	TF	0.24	0.269231	0.0357143	0	0.482759	0.258065	0.0322581	0.03125	0.030303	0.027027	0.025641	0.025641	0.0227273	0.0217391	0.0869565	0.0638298	0.08	0.0588235	0.0384615	0.425926	0.0181818	0	0.0357143	0.0357143	0.0357143	0.153846	0.153846	0.0746269	0.0441176	0.0428571	0	0.128205	0.025641	0.108434	0.0120482	0.0952381	0.382022	0.0208333	0.030303	0.0265487	0.439024	0	0.0232558	0.0642857	0.233766	0.0506329
64	Kcnip3	C1-31	TF	0.08	0	0.0714286	0.0689655	0.0689655	0.0322581	0.516129	0.0625	0	0	0	0.0512821	0.0909091	0	0.0434783	0	0.4	0	0.173077	0.592593	0.0363636	0	0.125	0.0178571	0.0178571	0.0923077	0.153846	0.0149254	0	0.485714	0.0133333	0.0384615	0.0641026	0.0240964	0.0361446	0.404762	0.595506	0.0104167	0.010101	0	0.121951	0	0.0310078	0.0571429	0.233766	0.0949367
65	Olig1	C1-31	TF	0	0.0384615	0.285714	0.0344828	0.0689655	0	0.0322581	0.0625	0.030303	0	0.025641	0	0	0.0434783	0.130435	0.0212766	0.02	0.0196078	0.0384615	0.0555556	0	0.0727273	0.0178571	0	0.0892857	0	0	0.0149254	0.0441176	0.0857143	0.0666667	0.0128205	0	0	0.0481928	0.559524	0.0674157	0	0.0606061	0.079646	0.0325203	0.0806452	0.0310078	0.0285714	0.0519481	0.0189873
66	Olig2	C1-31	TF	0.04	0	0	0.0344828	0	0	0	0.03125	0	0.027027	0	0	0.0227273	0.0217391	0.0434783	0.0212766	0	0	0	0	0	0	0.0357143	0	0	0	0	0	0	0.0142857	0	0	0	0	0.0240964	0.571429	0.0449438	0	0.010101	0.00884956	0	0.0403226	0	0.0142857	0.00649351	0
67	Pou3F1	C1-31	TF	0	0.0384615	0.857143	0	0	0	0	0.0625	0	0	0	0	0	0	0	0	0.08	0	0	0	0	0	0.0178571	0.0178571	0.0178571	0.107692	0	0.0447761	0	0.0142857	0.0266667	0.166667	0.0384615	0.168675	0.0120482	0.214286	0.831461	0	0.020202	0.0442478	0.0813008	0.00806452	0	0.0142857	0.0974026	0.00632911
68	Pou3F4	C1-31	TF	0	0	0	0	0	0	0.0645161	0	0	0	0	0	0	0	0	0	0	0	0	0.037037	0	0	0	0	0	0	0	0	0	0	0	0.0128205	0	0	0	0.333333	0.550562	0.0104167	0	0	0.0162602	0	0	0	0.038961	0
69	Rarb	C1-31	TF	0	0.346154	0.0357143	0.0344828	0.0344828	0.0645161	0.16129	0.09375	0	0.0540541	0.102564	0.0769231	0.0454545	0	0.369565	0.0425532	0	0.117647	0.173077	0	0	0.0363636	0.0535714	0	0.0357143	0.0307692	0.107692	0	0	0.0285714	0.0133333	0.0769231	0	0.0963855	0	0.0714286	0.94382	0.09375	0.0505051	0.221239	0.00813008	0.00806452	0.0387597	0.0714286	0.0714286	0.0949367
70	Rps6Ka5	C1-31	TF	0.12	0	0.178571	0.103448	0.206897	0.0322581	0.16129	0	0	0.0540541	0	0.0512821	0.0681818	0.0217391	0.217391	0	0.28	0.0196078	0.0961538	0.0925926	0.109091	0.0181818	0.125	0	0.0178571	0.0153846	0.0769231	0.0746269	0.0294118	0.371429	0	0.0769231	0.0128205	0.0361446	0.0240964	0.166667	0.550562	0.03125	0.0808081	0.0353982	0.146341	0	0.0930233	0.114286	0.123377	0.056962
71	Six3	C1-31	TF	0	0	0	0	0	0	0	0	0	0	0	0	0	0	0.0217391	0	0	0	0	0	0	0	0	0	0.0357143	0.0307692	0.0153846	0	0	0	0	0	0	0	0	0.166667	0.910112	0	0	0	0	0	0	0	0.038961	0
72	Sox10	C1-31	TF	0.04	0	0.0714286	0.103448	0	0	0	0.0625	0.030303	0	0.025641	0	0	0	0	0	0	0	0	0	0	0.0181818	0.0178571	0	0.0357143	0.0307692	0	0.0149254	0	0	0.0133333	0.179487	0	0.0240964	0.0240964	0.47619	0.0561798	0	0.020202	0.0176991	0.0162602	0.00806452	0.0232558	0.0285714	0.025974	0.0253165
73	Sox11	C1-31	TF	0.04	0	0	0	0	0	0.0322581	0.03125	0	0	0.153846	0	0	0	0	0	0	0	0.0192308	0	0	0	0	0	0	0.0307692	0	0.0298507	0.0147059	0	0	0.0897436	0.0128205	0.0120482	0	0.678571	0.449438	0	0	0.0176991	0.121951	0.00806452	0.00775194	0.00714286	0.162338	0.00632911
74	Sox8	C1-31	TF	0.04	0	0	0	0.0344828	0	0.290323	0	0	0	0	0	0	0	0	0.0425532	0	0	0	0	0	0	0	0.0178571	0.0535714	0.0153846	0	0.0149254	0.0147059	0.0285714	0	0.0641026	0.0128205	0.0361446	0.0120482	0.72619	0.539326	0.0104167	0.020202	0.0176991	0.00813008	0	0.00775194	0.0428571	0.12987	0.0253165
75	Syt1	C1-31	TF	0	0	0	0.0344828	0	0	0.0645161	0	0	0	0	0.102564	0	0	0	0	0	0	0	0.037037	0	0	0	0	0.0535714	0	0	0.0149254	0.0147059	0	0	0.0128205	0	0	0.301205	0.0714286	1	0.0104167	0	0.00884956	0.756098	0	0	0	0.909091	0
76	Zfp488	C1-31	TF	0.04	0	0	0	0	0	0	0	0	0	0	0	0	0.0217391	0.0217391	0	0	0.0196078	0	0	0	0	0	0	0	0	0	0.0298507	0	0	0.0133333	0	0	0	0.0120482	0.380952	0.011236	0	0	0	0	0.00806452	0	0	0	0
77	Accn2	C1-31	SP	0.12	0	0.0714286	0.0344828	0	0	0	0	0	0	0	0	0.0227273	0	0.0869565	0	0	0.0196078	0.0384615	0.166667	0	0	0.0357143	0	0	0.0461538	0.0461538	0.0447761	0	0.0285714	0	0.0512821	0.0128205	0.0120482	0.0240964	0.214286	0.483146	0.0416667	0.0505051	0	0.186992	0	0.0155039	0	0.25974	0.00632911
78	Astn1	C1-31	SP	0.08	0	0	0	0	0	0.0322581	0	0	0	0	0	0	0	0	0	0	0	0	0	0	0	0.0178571	0	0.0357143	0.0153846	0.2	0.0746269	0	0	0	0.025641	0.025641	0	0.0240964	0.583333	0.741573	0	0.010101	0	0.0162602	0	0.0155039	0.0142857	0.461039	0.107595
79	Bai3	C1-31	SP	0.08	0	0	0	0	0.0322581	0.580645	0	0	0	0	0	0	0	0.0217391	0	0.02	0	0.0192308	0.240741	0	0	0	0	0.0178571	0.0307692	0	0.179104	0	0	0	0.025641	0	0	0.060241	0.130952	0.853933	0	0.010101	0	0.308943	0	0.00775194	0	0.376623	0
80	Cd4	C1-31	SP	0.24	0	0.0357143	0.0344828	0.103448	0	0.0322581	0.0625	0.030303	0.513514	0	0	0.204545	0.0217391	0.0434783	0.0425532	0.02	0	0.0576923	0	0	0.0181818	0.107143	0	0.0714286	0	0	0.0447761	0.0147059	0.0571429	0.0133333	0	0	0.0120482	0	0	0.865169	0	0.181818	0	0.00813008	0.016129	0	0.0142857	0.038961	0.0253165
81	Celsr2	C1-31	SP	0.08	0	0.642857	0	0.0344828	0	0.516129	0.125	0	0	0.0769231	0	0	0.130435	0.0869565	0	0.18	0.0196078	0.0192308	0.277778	0.0363636	0.109091	0.0535714	0	0.0892857	0.0923077	0.0307692	0.0298507	0	0.0142857	0.106667	0.0512821	0.25641	0.204819	0.0722892	0.369048	0.797753	0.0833333	0	0.0176991	0.146341	0.120968	0.0155039	0.0357143	0.551948	0
82	Chl1	C1-31	SP	0.16	0	0.892857	0	0.0344828	0	0.774194	0.03125	0	0	0.0512821	0	0	0	0	0	0.02	0.0196078	0	0.12963	0.0181818	0.0181818	0	0	0.0535714	0.0615385	0	0.0298507	0.0147059	0.0142857	0	0.141026	0.0384615	0.120482	0.144578	0.142857	0.52809	0.0104167	0	0.00884956	0.0162602	0	0.0155039	0.0142857	0.525974	0
83	Chrna4	C1-31	SP	0.12	0	0	0	0	0.0322581	0	0.0625	0	0	0	0	0	0	0.0217391	0	0	0	0	0	0	0.0363636	0	0	0.0357143	0.0153846	0	0.0149254	0	0	0	0.0128205	0	0	0	0.0952381	0.0898876	0	0.010101	0	0.00813008	0.209677	0.00775194	0	0.0584416	0
84	Cnr1	C1-31	SP	0.04	0	0	0	0	0	0	0	0.030303	0	0	0	0	0	0	0.0212766	0.08	0	0	0.0185185	0	0	0	0	0	0	0	0.0447761	0	0	0	0.0128205	0.0128205	0	0.156627	0.119048	0.786517	0	0	0.00884956	0.146341	0	0.0387597	0.0785714	0.474026	0
85	Cntn2	C1-31	SP	0.24	0	0	0.0344828	0	0	0	0.0625	0	0.027027	0	0.025641	0	0	0.152174	0.0425532	0	0	0.0192308	0	0	0.0181818	0	0.0178571	0.107143	0.0615385	0	0.0447761	0.0147059	0.0428571	0.0133333	0	0	0.0120482	0.120482	0.178571	0.258427	0	0.020202	0.0176991	0.0243902	0.0322581	0.0310078	0.00714286	0.409091	0.0189873
86	Cntnap1	C1-31	SP	0.04	0.0384615	0	0	0.0344828	0.0645161	0	0.0625	0	0	0.025641	0	0	0	0.0217391	0.0212766	0.04	0	0	0.0555556	0.0181818	0	0	0	0.0178571	0.0615385	0.0461538	0.0298507	0	0.0142857	0	0.0384615	0	0.0481928	0.108434	0.0119048	0.617978	0.0104167	0	0	0.0325203	0	0.0310078	0.0142857	0.357143	0.107595
87	Csmd1	C1-31	SP	0.2	0	0	0	0	0	0	0	0	0	0	0.307692	0	0	0.0434783	0	0	0	0	0	0	0	0	0	0.0357143	0.0461538	0.0153846	0.0447761	0	0.0142857	0	0.179487	0.0128205	0.0361446	0.0240964	0.154762	0.696629	0	0.010101	0	0	0	0	0.0214286	0.214286	0.00632911
88	Dcc	C1-31	SP	0.12	0	0	0	0	0	0	0	0	0	0	0	0	0	0.0217391	0	0	0	0	0	0	0	0	0	0.0357143	0.0153846	0	0.0746269	0	0	0	0	0.0128205	0.0120482	0.0120482	0.190476	0.696629	0.0104167	0	0	0	0	0	0.00714286	0.298701	0
89	Dner	C1-31	SP	0	0	0	0	0	0.0645161	0.0322581	0.03125	0	0	0	0	0	0	0	0.0212766	0	0	0	0.555556	0	0	0.0178571	0	0.0357143	0.246154	0	0.0746269	0	0	0.0133333	0.0384615	0.025641	0.0120482	0.0361446	0.416667	0.101124	0	0.010101	0.00884956	0.276423	0	0	0.207143	0.766234	0
90	Efnb3	C1-31	SP	0	0	0.0714286	0	0.0344828	0	0.0322581	0.0625	0	0	0	0.025641	0	0	0.456522	0.0425532	0.02	0	0.0192308	0.574074	0.0181818	0	0	0.0357143	0	0	0	0	0.0147059	0.0142857	0.04	0.0128205	0	0	0.0240964	0.416667	0.685393	0.0208333	0.010101	0.00884956	0.715447	0.016129	0.0387597	0.0142857	0.155844	0.0126582
91	Elfn2	C1-31	SP	0.04	0	0	0	0	0	0	0	0.030303	0	0	0	0	0	0	0	0	0	0	0	0	0	0	0	0	0.0615385	0	0.0149254	0	0	0	0	0.0128205	0	0	0.333333	0.438202	0.0104167	0	0	0	0	0	0	0.24026	0
92	Epha4	C1-31	SP	0.24	0.0384615	0.392857	0	0	0.387097	0.451613	0.09375	0	0	0.0512821	0.025641	0	0	0.652174	0	0.02	0.0196078	0	0	0.181818	0.0181818	0	0.107143	0.0535714	0.0307692	0	0.104478	0	0	0.0266667	0.0897436	0	0.0240964	0	0.369048	0.865169	0.0833333	0	0.159292	0	0	0	0.0428571	0.324675	0.0189873
93	Ephb1	C1-31	SP	0.04	0	0	0	0	0	0	0	0	0	0	0.025641	0	0	0.152174	0	0	0.0784314	0.0192308	0	0	0	0	0	0.0178571	0.0307692	0	0	0	0.0142857	0.0133333	0.0641026	0.0128205	0	0.060241	0.380952	0.58427	0	0	0.0707965	0	0.00806452	0.00775194	0.00714286	0.25974	0.00632911
94	Fam171A2	C1-31	SP	0.04	0	0.25	0	0	0.193548	0.0645161	0.03125	0	0	0.025641	0.153846	0.0227273	0	0	0	0.14	0.0392157	0	0.037037	0.0181818	0.0181818	0	0	0.0178571	0.0769231	0.0307692	0.0149254	0	0.0142857	0	0.0641026	0.0769231	0.0120482	0.060241	0.345238	0.561798	0.0104167	0	0.0442478	0.0487805	0	0.0697674	0.171429	0.37013	0.00632911
95	Fat3	C1-31	SP	0.12	0	0	0	0.0689655	0	0.483871	0	0	0	0	0	0	0	0	0	0	0.0196078	0.0384615	0	0	0	0.0357143	0	0.160714	0.0615385	0.0615385	0.0597015	0	0	0	0.0128205	0.0128205	0.0120482	0	0.119048	0.786517	0	0	0	0.130081	0	0.139535	0.0142857	0.357143	0.00632911
96	Fndc5	C1-31	SP	0.04	0	0	0.0344828	0.0344828	0.0322581	0.322581	0	0	0	0.025641	0	0.0227273	0	1	0.0212766	0.04	0.0196078	0	0.0555556	0	0	0.0178571	0	0.0178571	0.0769231	0.0153846	0.0895522	0.0147059	0	0	0.0641026	0.102564	0.108434	0.0843373	0.0595238	0.662921	0	0	0.00884956	0.211382	0.00806452	0.0232558	0.0142857	0.623377	0.0126582
97	Fzd9	C1-31	SP	0	0	0.0357143	0.0344828	0.0344828	0	0.16129	0.03125	0	0	0.025641	0	0	0.0217391	0.0434783	0	0.04	0.0588235	0	0	0.0545455	0	0.0178571	0	0	0.0153846	0	0	0.0147059	0.0142857	0.0133333	0.0128205	0	0	0.0120482	0.214286	0.0337079	0.0104167	0	0.0176991	0.0162602	0	0.0155039	0.0142857	0.038961	0.00632911
98	Gabrb3	C1-31	SP	0.16	0	0.0357143	0	0	0	0	0	0	0	0	0	0	0	0	0	0	0	0	0.425926	0	0	0	0	0	0.184615	0	0.0447761	0	0	0	0.0384615	0	0	0.0240964	0.309524	0.932584	0	0.020202	0	0.788618	0.112903	0	0.00714286	0.441558	0
99	Gabrg2	C1-31	SP	0	0	0	0	0	0	0	0	0	0	0	0	0	0	0	0	0	0	0	0.0925926	0	0	0.0178571	0	0.0178571	0.0153846	0	0.0447761	0	0	0	0	0	0	0.0481928	0.0119048	0.764045	0	0	0	0.0406504	0	0	0	0.720779	0
100	Gpr158	C1-31	SP	0	0	0	0	0	0	0.0967742	0	0	0	0	0	0	0	0	0	0	0	0	0.0185185	0	0	0	0	0.0535714	0.0153846	0	0.0597015	0	0	0	0	0	0.0120482	0.0361446	0.047619	0.94382	0	0.010101	0.00884956	0.0325203	0	0	0	0.558442	0
101	Gria1	C1-31	SP	0	0	0	0	0	0	0.935484	0	0	0	0	0.0769231	0	0	0	0	0	0	0	0	0	0	0.0178571	0	0.0178571	0.0153846	0	0.0597015	0	0	0	0.0128205	0.0641026	0	0.168675	0.047619	0.977528	0	0	0	0	0	0.217054	0.121429	0.298701	0
102	Gria3	C1-31	SP	0.08	0	0.0357143	0	0.137931	0.354839	0	0	0.030303	0	0.0512821	0	0.0454545	0	0	0	0.02	0	0	0.666667	0	0	0	0	0.0535714	0.0307692	0	0	0	0.685714	0	0.0641026	0.025641	0.0240964	0.0120482	0.202381	0.88764	0	0.020202	0	0.333333	0.016129	0.302326	0.228571	0.227273	0.0126582
103	Gria4	C1-31	SP	0.04	0	0	0	0	0	0.935484	0.03125	0	0	0	0	0	0.0217391	0	0	0.02	0	0	0.0185185	0	0	0	0	0.0357143	0.0153846	0	0.0447761	0.0147059	0	0	0.0128205	0.0128205	0.0240964	0.204819	0.440476	0.516854	0.0208333	0.010101	0.00884956	0.0162602	0	0.00775194	0.0357143	0.331169	0.0316456
104	Grid1	C1-31	SP	0	0	0	0	0	0.0322581	0.290323	0	0	0	0	0	0	0	0	0	0	0	0	0	0	0	0	0	0.0178571	0.0923077	0	0.0298507	0	0	0	0	0	0	0.0120482	0.285714	0.494382	0	0	0.00884956	0.00813008	0.00806452	0	0	0.162338	0
105	Grik2	C1-31	SP	0.08	0	0	0	0	0	0	0	0	0	0	0	0.0227273	0	0	0	0	0	0	0.0185185	0	0	0	0.0178571	0.0357143	0.0461538	0	0.0149254	0	0	0	0.0384615	0	0.0120482	0.060241	0.416667	0.786517	0	0.010101	0.0176991	0.0650407	0	0.00775194	0	0.194805	0
106	Grin2B	C1-31	SP	0.04	0	0	0	0	0	0.677419	0	0	0	0	0	0	0	0	0	0	0	0.0192308	0	0	0	0	0	0.0357143	0.0153846	0	0.119403	0	0	0	0	0	0	0.0120482	0.166667	1	0	0	0	0	0	0	0	0.318182	0.00632911
107	Grm5	C1-31	SP	0.16	0	0	0	0	0	0	0	0	0.027027	0	0	0	0	0	0	0	0	0	0	0	0	0	0	0.0178571	0.0153846	0	0.0298507	0.0147059	0	0	0	0	0.0120482	0	0.142857	0.966292	0.0104167	0	0	0	0	0	0	0.324675	0.00632911
108	Grm7	C1-31	SP	0.12	0	0	0.0344828	0	0	0	0	0.030303	0	0	0	0	0	0	0	0	0	0	0	0	0	0	0	0.0178571	0.0153846	0	0.0447761	0	0	0	0	0.0128205	0	0	0.107143	0.595506	0	0	0	0	0	0	0	0.188312	0.0316456
109	Htr2C	C1-31	SP	0.04	0	0	0	0	0	0	0	0	0	0	0	0	0	0.0217391	0	0	0	0	0	0	0	0	0	0	0	0	0.0149254	0	0	0	0	0	0	0	0	0.550562	0	0	0	0	0	0	0	0.123377	0
110	Igsf21	C1-31	SP	0.04	0	0	0	0	0	0.354839	0.0625	0	0	0	0	0	0	0.0217391	0	0	0	0	0.222222	0	0.0181818	0	0	0.0178571	0.123077	0	0	0	0	0	0.0641026	0.025641	0	0.108434	0.357143	0.325843	0	0	0	0.0731707	0	0	0.00714286	0.487013	0.00632911
111	Kirrel3	C1-31	SP	0.12	0	0	0	0	0	0.419355	0.03125	0.030303	0	0.0769231	0.025641	0.0227273	0	0	0.0212766	0	0.0196078	0.0384615	0	0	0	0.0178571	0	0.0535714	0.0307692	0	0.179104	0.0294118	0.0142857	0	0	0	0.0240964	0.060241	0.238095	0.505618	0.0104167	0.030303	0	0.130081	0	0.0465116	0.0285714	0.409091	0.0253165
112	Lingo1	C1-31	SP	0.08	0.0384615	0	0	0	0.0322581	0.193548	0	0	0	0	0	0	0	0	0	0	0.0588235	0	0.037037	0	0	0.0178571	0	0.0178571	0	0	0.0298507	0	0	0	0.0128205	0.0128205	0.0120482	0	0.25	0.52809	0	0	0	0.569106	0	0	0.0357143	0.266234	0.0126582
113	Lingo3	C1-31	SP	0	0	0	0	0	0	0	0	0	0	0.025641	0	0	0	0.326087	0	0	0	0	0	0	0	0	0	0.0178571	0.0153846	0	0.0149254	0	0.0142857	0	0	0	0	0.0240964	0.0595238	0.831461	0	0	0	0	0.00806452	0	0	0.285714	0
114	Lphn3	C1-31	SP	0	0	0	0	0	0	0.548387	0.0625	0	0	0.0769231	0.0512821	0.0454545	0	0	0.0212766	0	0.0392157	0.0384615	0.0925926	0	0	0.0178571	0.0178571	0.0357143	0.0307692	0	0	0	0	0	0.0769231	0.0128205	0.0481928	0.0240964	0.22619	0.58427	0	0	0.00884956	0.0162602	0	0.131783	0.0142857	0.383117	0.0886076
115	Lrp1B	C1-31	SP	0.28	0	0	0	0	0	0	0	0	0	0.025641	0	0	0	0.0217391	0	0.02	0	0	0.0185185	0	0	0	0	0.0892857	0.0307692	0	0.104478	0	0	0.0266667	0	0	0.0240964	0.0361446	0.130952	0.617978	0	0.010101	0.00884956	0	0.00806452	0	0	0.357143	0
116	Lrrc4	C1-31	SP	0.12	0	0.0357143	0	0	0.0322581	0.16129	0.0625	0	0	0	0	0.0454545	0.0217391	0.0217391	0	0.02	0	0.0384615	0	0	0	0.0357143	0.0178571	0	0.0461538	0	0	0	0.0285714	0	0	0.0128205	0.0120482	0.0481928	0.27381	0.404494	0.0416667	0.030303	0	0.0487805	0	0	0	0.285714	0.00632911
117	Lrrc4B	C1-31	SP	0.08	0	0	0	0	0	0.548387	0	0	0	0	0.025641	0	0	0.0652174	0	0	0	0	0.0185185	0	0	0	0	0.0178571	0.0307692	0	0.0149254	0	0	0	0.0128205	0	0	0.060241	0.5	0.460674	0.0104167	0	0	0	0	0.0155039	0.0214286	0.441558	0
118	Lrrn1	C1-31	SP	0	0	0.0357143	0	0	0.0322581	0.225806	0.15625	0.030303	0	0	0	0	0	0.0217391	0	0.08	0	0	0.203704	0	0	0.0178571	0.0178571	0.0357143	0.0307692	0	0.0149254	0	0.0285714	0.0266667	0.192308	0.0128205	0.0120482	0.0240964	0.702381	0.101124	0.0208333	0.020202	0.0176991	0.593496	0.00806452	0.00775194	0.0357143	0.467532	0
119	Lrrtm3	C1-31	SP	0	0	0	0	0	0.0645161	0.129032	0	0	0	0	0	0	0	0	0	0	0	0.0192308	0.0185185	0	0	0	0	0	0	0.123077	0.0149254	0	0	0	0.0512821	0.0128205	0	0.0722892	0.22619	0.898876	0	0.010101	0	0.0569106	0	0	0.0285714	0.396104	0.120253
120	Ly6H	C1-31	SP	0	0	0	0	0	0	0	0	0	0	0	0	0	0	0	0	0	0	0	0.0555556	0	0	0	0	0	0	0	0	0	0	0	0	0.0512821	0.0120482	0.0240964	0.27381	0.842697	0	0	0	0.788618	0	0	0	0.584416	0
121	Mdga2	C1-31	SP	0.08	0	0	0	0	0.0322581	0.225806	0	0	0	0	0	0	0	0	0	0	0.0196078	0	0.111111	0	0	0	0	0.0357143	0	0	0.0447761	0	0	0.0133333	0.0128205	0	0.0120482	0	0.25	0.516854	0	0	0.00884956	0.0894309	0.016129	0	0	0.253247	0.0949367
122	Ncam2	C1-31	SP	0.12	0	0	0	0	0	0.677419	0.03125	0	0	0.025641	0	0	0.0217391	0.0434783	0	0	0	0	0.166667	0	0	0	0	0.0357143	0.0769231	0	0.0149254	0.0147059	0	0.0133333	0.0384615	0.0128205	0.0120482	0.0361446	0.392857	0.696629	0.0104167	0.010101	0.00884956	0.634146	0	0.00775194	0.0214286	0.435065	0
123	Ncan	C1-31	SP	0.12	0.0769231	0	0	0	0	0.0322581	0	0	0	0	0	0	0	0	0	0.02	0	0	0	0	0	0	0	0.0535714	0.0307692	0.0153846	0.0298507	0	0	0.0133333	0	0	0.0240964	0.0120482	0.75	0.876404	0.0208333	0	0	0.0406504	0.00806452	0.00775194	0.0142857	0.324675	0.00632911
124	Nlgn1	C1-31	SP	0.04	0	0	0	0.0344828	0	0.612903	0	0.030303	0	0	0	0	0	0	0	0	0	0	0.12963	0	0	0	0	0.0892857	0.0307692	0	0.0149254	0	0	0	0	0	0.0240964	0.060241	0.261905	0.820225	0	0	0.00884956	0.219512	0	0	0.0285714	0.422078	0
125	Nlgn3	C1-31	SP	0.16	0	0	0	0	0.0645161	0.516129	0	0	0.027027	0	0.0512821	0	0	0.0217391	0.0212766	0	0	0	0.185185	0	0	0.0178571	0	0.0178571	0	0.0153846	0.0447761	0	0	0	0.115385	0	0	0.0361446	0.630952	0.640449	0.0104167	0	0	0.113821	0	0.00775194	0.142857	0.383117	0.00632911
126	Ntrk3	C1-31	SP	0.24	0	0	0	0	0	0.677419	0	0	0	0	0.230769	0	0	0	0	0	0	0.0192308	0	0	0	0	0	0.0535714	0.0153846	0.0769231	0.0447761	0.0147059	0	0	0.0769231	0.0128205	0	0.192771	0.0833333	0.853933	0	0.010101	0	0	0	0	0.0142857	0.448052	0.00632911
127	Odz2	C1-31	SP	0.2	0.0384615	0.642857	0	0	0.0322581	0	0	0.030303	0	0	0	0	0	0.0217391	0.0212766	0.02	0	0	0.222222	0	0.0181818	0	0.0178571	0.0178571	0	0.0153846	0.0746269	0.0147059	0	0.0266667	0.025641	0.0128205	0.0361446	0.0120482	0.0714286	0.752809	0	0.010101	0.00884956	0.268293	0	0.0155039	0.00714286	0.344156	0
128	Olfm2	C1-31	SP	0	0	0.0357143	0	0.0344828	0.0322581	0.451613	0.03125	0	0	0	0	0	0	0.0217391	0.0212766	0	0	0	0	0.509091	0	0	0	0	0.0153846	0.0153846	0.0149254	0	0.0142857	0.0133333	0.0512821	0.0128205	0	0.0120482	0.27381	0.0786517	0.0104167	0.010101	0.0176991	0.0162602	0.00806452	0.00775194	0.00714286	0.324675	0.0886076
129	Pcdh15	C1-31	SP	0.2	0	0	0	0.0344828	0.0322581	0	0	0	0	0	0.025641	0	0	0.0217391	0	0.04	0	0	0.462963	0	0	0	0	0.125	0.0153846	0.0153846	0.0298507	0	0	0.0133333	0	0	0.0240964	0.0120482	0.130952	0.011236	0	0.010101	0	0.796748	0	0.00775194	0	0.298701	0
130	Plxnb3	C1-31	SP	0.16	0	0	0	0	0	0.387097	0.03125	0	0.027027	0	0.025641	0	0	0.0434783	0	0	0.0196078	0	0.0185185	0	0	0.0357143	0.0178571	0	0.0769231	0.0153846	0.0298507	0	0.0142857	0	0.115385	0.0128205	0.0120482	0.0120482	0.440476	0.0224719	0	0.010101	0.00884956	0	0	0.0155039	0.0285714	0.00649351	0.00632911
131	Ptprm	C1-31	SP	0.08	0.346154	0	0	0	0.129032	0.516129	0	0	0.027027	0.282051	0.0512821	0.0454545	0	0.565217	0.212766	0.26	0.333333	0.0384615	0.111111	0.527273	0	0	0	0.0178571	0.0461538	0.107692	0.0149254	0	0.0428571	0.04	0.115385	0.025641	0.0843373	0.0240964	0.142857	0.213483	0.375	0.010101	0.40708	0.292683	0.016129	0.0465116	0.142857	0.311688	0.132911
132	Scn2B	C1-31	SP	0.28	0	0	0.172414	0	0.0967742	0.0322581	0.0625	0	0	0	0	0.0909091	0	0.0217391	0	0	0	0.115385	0.240741	0.0181818	0	0.0357143	0	0.0357143	0.0307692	0.153846	0.0149254	0	0.0142857	0	0.179487	0.0512821	0	0.204819	0.0357143	1	0.0104167	0.010101	0	0.227642	0.00806452	0.00775194	0.0642857	0.655844	0.0822785
133	Sema5B	C1-31	SP	0.04	0	0	0	0	0.0322581	0.0967742	0	0	0	0.025641	0	0	0	0.0434783	0	0	0	0	0	0.0181818	0	0	0	0.0178571	0	0.0615385	0	0	0	0	0.0512821	0.0128205	0.0120482	0	0.404762	0.269663	0	0	0.0353982	0	0	0	0	0.103896	0
134	Sez6	C1-31	SP	0.04	0	0	0	0	0	0	0	0	0	0	0	0	0	0	0.0212766	0	0	0	0.0185185	0	0	0	0	0.0357143	0.0307692	0	0	0	0	0.0266667	0	0	0	0.0240964	0.47619	0.966292	0	0	0	0.00813008	0	0	0	0.5	0
135	Sez6L	C1-31	SP	0.12	0.0384615	0	0	0.0344828	0.0645161	0.0645161	0.03125	0	0	0	0	0	0	0	0	0.02	0.0784314	0.0192308	0.185185	0	0	0	0.0178571	0.0357143	0.0461538	0	0.0447761	0.0147059	0.0142857	0.0133333	0.0512821	0.0769231	0.0240964	0.0481928	0.5	0.0674157	0	0.010101	0	1	0	0.0155039	0.00714286	0.538961	0.00632911
136	Slc12A5	C1-31	SP	0.04	0.0384615	0	0	0	0	0	0	0	0	0	0	0	0	0	0	0.02	0.0196078	0	0.12963	0.127273	0	0	0	0.0357143	0.0615385	0	0.0597015	0	0	0.0133333	0.0128205	0.0128205	0.0481928	0.108434	0.0357143	0.955056	0.0104167	0	0.0707965	0.162602	0	0.0155039	0	0.720779	0
137	Slc24A4	C1-31	SP	0.08	0.0769231	0	0	0	0	0.0322581	0	0	0	0.0769231	0	0	0	0.0434783	0	0	0	0.0192308	0	0.0181818	0	0	0	0.0535714	0	0	0.0149254	0	0	0	0	0	0	0	0.047619	0.595506	0.145833	0	0	0	0	0	0	0.0779221	0
138	Slc4A10	C1-31	SP	0.12	0	0	0	0	0.0322581	0	0.03125	0	0	0	0.025641	0.0227273	0	0	0	0	0	0.0192308	0.351852	0	0	0	0	0.0178571	0.0153846	0	0	0	0	0	0	0	0	0.0481928	0.0238095	0.617978	0.0520833	0.040404	0.00884956	0.0325203	0	0	0.00714286	0.422078	0
139	Slitrk2	C1-31	SP	0	0	0	0	0.0344828	0.0322581	0.612903	0.03125	0.0606061	0	0	0.0512821	0.0227273	0	0	0	0	0	0	0	0	0	0	0	0.0535714	0	0.0153846	0.0746269	0.0147059	0.0142857	0	0.0897436	0.0128205	0.0120482	0.0120482	0.333333	0.460674	0	0.010101	0	0	0	0.0155039	0.00714286	0.454545	0
140	Spock2	C1-31	SP	0.12	0	0.0357143	0	0.0344828	0.193548	0.580645	0.1875	0	0.0810811	0	0.307692	0	0.0217391	0.0434783	0.0212766	0.02	0.0392157	0	0.407407	0.0181818	0	0	0.0178571	0.0178571	0.0461538	0.0307692	0.0895522	0.0147059	0.0285714	0.0133333	0.0128205	0.0641026	0.0240964	0.120482	0.261905	0.842697	0.03125	0.040404	0.0176991	0.707317	0.0241935	0.0387597	0.35	0.785714	0.0189873
141	Sv2A	C1-31	SP	0	0	0	0	0	0	0.0645161	0.03125	0	0	0	0	0	0.0217391	0.0217391	0	0.02	0.0196078	0	0.425926	0	0.0727273	0	0.0178571	0	0.0923077	0.0307692	0.0447761	0	0.0428571	0.12	0.0512821	0.025641	0.0361446	0.120482	0.392857	0.853933	0	0.040404	0	0.300813	0	0.00775194	0.0214286	0.772727	0.0379747
142	Sv2B	C1-31	SP	0.04	0	0	0	0	0	0.290323	0	0	0	0	0	0	0	0	0	0.02	0	0.0384615	0.333333	0	0	0	0.0178571	0.0178571	0.0153846	0.0153846	0.0746269	0	0	0	0	0	0.0120482	0.0963855	0	0.573034	0	0	0	0.0406504	0	0	0	0.376623	0
143	Sv2C	C1-31	SP	0	0	0	0	0.0344828	0.0322581	0	0	0	0.108108	0	0	0	0	0	0	0	0	0	0.0740741	0	0	0	0	0.0357143	0.169231	0.0153846	0.104478	0	0.0285714	0	0	0	0.0120482	0	0.0238095	0.505618	0	0.0505051	0	0.0243902	0	0.0155039	0.0214286	0.0454545	0.0316456
144	Synpr	C1-31	SP	0	0	0	0	0	0	0	0	0	0	0	0	0	0	0	0	0	0.0392157	0	0.388889	0	0	0	0	0.0178571	0.0153846	0	0	0.0294118	0	0	0	0.0128205	0.108434	0.060241	0.119048	0.662921	0	0.010101	0	0.138211	0	0.00775194	0	0.142857	0
145	Thy1	C1-31	SP	0.16	0	0.75	0.103448	0.482759	0.580645	0.0967742	0.0625	0	0.918919	0	0.025641	0	0	0.0217391	0	0	0.941176	0	0	0	0	0.0714286	0	0.0892857	0	0.4	0	0.0147059	0.0428571	0.0133333	0.179487	0.0769231	0.0120482	0.0361446	0.238095	0.988764	0.0104167	0.868687	0.00884956	0	0	0.0155039	0.0857143	0.545455	0.613924
146	Tmem130	C1-31	SP	0	0	0	0	0	0	0.0322581	0	0	0.027027	0	0.025641	0	0	0	0	0	0	0.0192308	0.685185	0	0	0.0178571	0	0.0178571	0.123077	0	0	0	0	0	0.0128205	0	0	0.0361446	0.0238095	0.808989	0	0	0	0.626016	0	0	0	0.62987	0
147	Tmem132A	C1-31	SP	0.04	0	0.214286	0	0	0.129032	0.16129	0.125	0.121212	0	0.153846	0.0769231	0.0681818	0	0.152174	0.276596	0.22	0.117647	0.134615	0.148148	0.0545455	0.0545455	0.267857	0.0535714	0	0.107692	0.0461538	0.0895522	0.0882353	0.0285714	0.04	0.115385	0.24359	0.0963855	0.204819	0.547619	0.820225	0.0729167	0	0.106195	0.170732	0.00806452	0.0542636	0.128571	0.62987	0.196203
148	Tyro3	C1-31	SP	0.12	0.0769231	0.0357143	0	0.0344828	0	0.0322581	0.03125	0	0.108108	0	0	0	0	0.0217391	0.0212766	0.02	0	0	0.0185185	0.0181818	0	0.0178571	0	0	0.0615385	0	0.0149254	0	0	0.0133333	0.025641	0.0769231	0.060241	0.0481928	0.5	0.730337	0.0416667	0.040404	0	0	0.00806452	0	0.0571429	0.272727	0.0126582
149	Unc5C	C1-31	SP	0.08	0	0	0	0	0.0322581	0.129032	0	0	0	0	0.0769231	0	0	0	0.0425532	0.08	0	0	0.185185	0	0	0	0.0178571	0.0535714	0	0	0.0298507	0	0.0142857	0.0133333	0.0128205	0.0384615	0.0120482	0.0722892	0.214286	0.292135	0	0	0.00884956	0.593496	0.0725806	0.263566	0.192857	0.396104	0.0189873
150	Arx	C1-32	TF	0	0	0	0	0	0	0	0	0	0	0	0	0	0	0	0	0	0	0	0.907407	0	0	0	0.0178571	0.0178571	0.230769	0	0	0	0	0	0	0	0	0	0.416667	0.202247	0	0	0	0.121951	0.00806452	0	0	0.0519481	0.0126582
151	Foxa2	C1-32	TF	0.08	0.653846	0	0	0.0344828	0	0	0	0	0	0	0	0	0	0	0	0	0	0	0.833333	0	0.0545455	0.0357143	0	0	0.246154	0	0.0298507	0	0	0.0133333	0.0384615	0	0.0361446	0	0.0119048	0	0.59375	0	0.00884956	0.739837	0	0.00775194	0.00714286	0	0
152	Insm1	C1-32	TF	0.2	0	0	0	0	0.0322581	0	0.03125	0	0	0	0	0.0227273	0	0	0	0.04	0	0	0.537037	0	0	0	0.0178571	0.0535714	0.630769	0	0	0	0	0	0.0128205	0	0	0	0.297619	0.157303	0	0	0	0.821138	0	0	0	0.0324675	0
153	Isl1	C1-32	TF	0.04	0	0	0	0	0.225806	0	0.0625	0	0	0	0	0	0	0	0.0212766	0.14	0	0	0.962963	0.0181818	0.0181818	0	0.0178571	0	0.461538	0.0153846	0.0149254	0	0	0	0.192308	0	0.301205	0.0120482	0.0119048	0.47191	0	0	0.00884956	0.99187	0	0	0.0285714	0.038961	0.00632911
154	Mlxipl	C1-32	TF	0.04	0	0.0714286	0	0	0	0	0.0625	0	0	0	0.025641	0	0.26087	0.478261	0	0.02	0	0	0.277778	0	0.0363636	0.0178571	0	0.0357143	0.323077	0	0.179104	0.0441176	0.0142857	0.0133333	0.025641	0.0384615	0.0240964	0	0.0595238	0	0.0729167	0.010101	0	0.813008	0.129032	0.0155039	0.00714286	0	0
155	Neurod1	C1-32	TF	0	0.0384615	0	0	0	0	0	0.03125	0	0	0	0	0	0	0	0.0212766	0.04	0	0.0192308	0.962963	0	0.0181818	0	0.0178571	0	0.784615	0	0	0	0	0.0133333	0	0	0.0240964	0.277108	0.0833333	0	0	0	0.00884956	0.886179	0	0	0.00714286	0.525974	0.0126582
156	Nkx2-2	C1-32	TF	0.04	0	0	0	0	0	0.419355	0	0	0	0	0	0	0	0.0217391	0	0.12	0	0	0.907407	0.0181818	0	0	0	0	0.523077	0	0.0149254	0	0	0	0.025641	0	0.0120482	0.0120482	0.261905	0.011236	0	0	0	0.650407	0	0	0.00714286	0	0.00632911
157	Nkx6-1	C1-32	TF	0	0	0	0	0	0	0	0	0	0	0	0	0	0	0	0	0	0	0	0.703704	0	0	0	0	0	0	0.0153846	0	0	0	0	0.025641	0	0	0	0.0119048	0	0	0	0	0.105691	0	0	0.00714286	0.00649351	0
158	Pax6	C1-32	TF	0.04	0	0.0357143	0	0	0	0.419355	0.03125	0	0	0	0.025641	0	0	0.0434783	0	0.04	0	0	1	0.0181818	0.0363636	0	0	0.0357143	0.323077	0.0153846	0.0447761	0	0.0142857	0	0	0	0.0120482	0.156627	0.321429	0.0337079	0.0104167	0	0	0.95122	0	0.0232558	0.00714286	0.324675	0.0126582
159	Pdx1	C1-32	TF	0.04	0	0	0	0	0	0	0	0	0	0	0	0	0	0	0	0	0	0	0.277778	0	0	0	0	0.0178571	0.0307692	0	0.0149254	0	0	0	0	0	0	0	0	0	0	0	0.00884956	0.731707	0	0.00775194	0	0	0
160	Prox1	C1-32	TF	0	0	0	0	0	0	0.0967742	0	0	0	0.025641	0.025641	0	0	0.434783	0	0	0.686275	0	0.648148	0.0181818	0.0545455	0.0178571	0	0.0357143	0.461538	0.0153846	0.208955	0	0	0.0666667	0.166667	0	0	0.0120482	0.357143	0.0337079	0	0	0.0176991	0.715447	0.00806452	0.00775194	0.00714286	0.025974	0.0126582
161	Ace2	C1-32	SP	0.04	0	0	0	0	0	0	0.03125	0	0.027027	0	0	0.0227273	0.108696	0	0	0.04	0	0	0.962963	0.0181818	0	0	0.0178571	0	0.230769	0.0307692	0.0447761	0.0147059	0	0.0133333	0	0.0128205	0.0120482	0	0.0119048	0	0.03125	0.010101	0	0.211382	0.112903	0.00775194	0.00714286	0.00649351	0.392405
162	Adra2A	C1-32	SP	0	0.0384615	0	0	0	0	0.0967742	0	0	0	0	0.0512821	0.0227273	0	0	0	0.04	0	0.0576923	0.037037	0	0	0	0	0.0357143	0.0923077	0.0153846	0.0895522	0.0147059	0	0	0.0512821	0.115385	0.0361446	0	0.0119048	0	0	0	0.0176991	0.219512	0	0	0.00714286	0.0649351	0
163	Casr	C1-32	SP	0.04	0	0	0	0	0	0	0	0	0	0	0	0	0	0	0	0	0.0392157	0	0.666667	0	0.127273	0	0	0	0.0307692	0	0.0597015	0	0	0.426667	0.128205	0	0.0361446	0	0.0238095	0	0	0	0	0.682927	0.00806452	0.00775194	0	0.00649351	0.00632911
164	Folr1	C1-32	SP	0.12	0	0.0357143	0.0344828	0	0.0322581	0	0.15625	0	0.027027	0	0.025641	0.0227273	0.804348	0	0	0.66	0	0	0.944444	0	0.0181818	0	0	0.0178571	0.0307692	0.0307692	0.223881	0.0147059	0.0285714	0.04	0	0.153846	0.0120482	0.0120482	0.0119048	0	0	0	0.00884956	0.829268	0.653226	0	0.0142857	0	0
165	Gfra3	C1-32	SP	0.08	0	0	0	0	0	0	0.03125	0	0	0	0	0	0	0	0	0	0.0196078	0	0	0.0181818	0	0	0	0.0357143	0.338462	0	0	0	0	0	0.0769231	0	0	0	0	0.011236	0	0	0	0.0569106	0	0.00775194	0.0285714	0	0
166	Glp1R	C1-32	SP	0.08	0	0	0	0	0	0.0322581	0	0	0	0.025641	0	0	0	0	0	0	0.0196078	0	0	0	0	0	0	0	0.0615385	0	0	0	0	0	0	0	0	0	0	0	0	0	0	0.219512	0	0	0	0	0
167	Hepacam2	C1-32	SP	0.24	0.0384615	0	0.0344828	0.0344828	0	0	0	0	0	0.0512821	0.025641	0	0	0	0	0.02	0.0196078	0.692308	0.981481	0.0181818	0.0363636	0.339286	0.0357143	0.0357143	0.584615	0	0.522388	0	0.0714286	0.0133333	0.0384615	0.0641026	0.0361446	0.0361446	0.0357143	0.011236	0.0208333	0.0707071	0.00884956	0.796748	0.00806452	0.0232558	0.0357143	0.00649351	0.0189873
168	Ror2	C1-32	SP	0	0	0.0357143	0	0	0.258065	0.0322581	0.0625	0	0	0	0.0512821	0	0	0	0	0	0.0196078	0.0192308	0.62963	0	0.0181818	0	0.0178571	0.0178571	0.2	0.0153846	0.0149254	0	0.0142857	0	0.0512821	0.0384615	0.0120482	0	0.0119048	0.011236	0	0	0	0.0894309	0	0.0775194	0.15	0.0194805	0.0632911
169	Slc29A4	C1-32	SP	0	0.0384615	0	0.0344828	0	0	0	0.03125	0	0	0	0	0	0	0.0217391	0	0.02	0.0784314	0	0.722222	0	0	0	0	0	0.4	0	0.0149254	0	0	0	0.025641	0	0.0120482	0.0240964	0.166667	0.011236	0	0.010101	0.0265487	0.747967	0.00806452	0	0	0.337662	0
170	Tmem27	C1-32	SP	0	0.0384615	0.0357143	0	0.0344828	0	0	0.21875	0	0	0.0512821	0.025641	0.0227273	0.913043	0.0217391	0	0.12	0.0392157	0.0192308	1	0.0363636	0.0909091	0.0535714	0.0535714	0	0.0769231	0.0307692	0.0447761	0.0147059	0.0285714	0.08	0	0.025641	0.0240964	0	0	0.0224719	0.03125	0.020202	0.0707965	0.99187	0.951613	0.0542636	0.05	0	0.0126582
171	Etv4	C1-33	TF	0	0	0.178571	0	0	0.0645161	0.387097	0.03125	0	0	0	0	0	0	0	0	0	0	0	0	0	0	0	0	0	0.0461538	0	0.0149254	0	0.0142857	0	0	0.0641026	0.0120482	0	0.130952	0.0449438	0	0	0	0.00813008	0	0	0.00714286	0.012987	0.0379747
172	Nr2F1	C1-33	TF	0.04	0	0	0	0	0.0967742	0.645161	0.0625	0	0.027027	0.025641	0	0	0	0	0	0	0.0588235	0	0	0	0	0	0	0	0.0461538	0.107692	0.0149254	0	0	0	0.115385	0.0128205	0	0.060241	0.309524	0.0449438	0	0.010101	0.0265487	0	0.00806452	0.0232558	0.107143	0.337662	0.322785
173	Pou3F2	C1-33	TF	0.04	0	0	0	0	0	0.451613	0	0.030303	0	0	0	0	0	0	0	0	0	0	0.0185185	0	0	0	0	0	0.0153846	0	0.0149254	0	0	0	0	0	0.0120482	0.0240964	0.47619	0.101124	0	0	0	0	0	0	0	0.116883	0
174	Pou3F3	C1-33	TF	0.08	0	0	0	0	0	0.774194	0.125	0	0	0	0	0	0.0434783	0	0.0212766	0	0.0196078	0	0.0185185	0	0.127273	0	0	0	0.0615385	0	0	0	0	0.213333	0	0.102564	0	0.0120482	0.666667	0.269663	0	0.010101	0	0	0.0241935	0.0155039	0.00714286	0.0974026	0
175	Rfx4	C1-33	TF	0.08	0.0384615	0	0	0	0	0.548387	0	0	0	0	0	0	0	0	0	0	0	0	0.0185185	0	0	0	0	0.0357143	0.0153846	0	0.0149254	0	0	0.0133333	0	0.0128205	0	0.0120482	0.130952	0.11236	0	0	0	0.00813008	0	0	0	0.012987	0
176	Sox2	C1-33	TF	0	0.538462	0	0	0	0	0.935484	0	0	0	0.025641	0	0	0	0	0	0	0	0	0	0	0	0	0	0.0178571	0	0	0	0	0	0	0.0641026	0	0.445783	0.0120482	0.797619	0.0786517	0.0208333	0	0	0	0	0	0.00714286	0.0649351	0
177	Zic1	C1-33	TF	0.04	0	0.0357143	0	0	0	0.677419	0	0	0	0	0	0	0	0	0	0	0	0	0	0	0	0	0	0	0	0	0	0.0147059	0	0	0	0.0128205	0	0.216867	0.047619	0	0	0	0	0	0	0	0	0.603896	0
178	Zic2	C1-33	TF	0	0	0	0	0	0	0.741935	0	0	0	0	0	0	0	0	0	0	0	0	0	0	0	0	0	0.0178571	0.0153846	0.0153846	0	0	0	0	0	0	0	0.204819	0.0952381	0.011236	0	0	0	0	0	0.00775194	0	0.512987	0
179	A2M	C1-33	SP	0.24	0	0	0	0	0	0.935484	0	0	0.027027	0	0	0	0	0	0	0.02	0	0	0	0	0	0.0178571	0	0.0535714	0	0	0.0298507	0	0	0	0.0128205	0	0.0240964	0.0120482	0	0	0	0	0	0	0	0	0.00714286	0	0
180	Adcyap1R1	C1-33	SP	0.2	0	0	0	0	0.870968	0.83871	0.125	0	0	0.025641	0	0	0	0.0652174	0	0	0	0	0	0	0	0	0	0.0357143	0.0307692	0.0461538	0.0447761	0	0	0	0.0512821	0.0128205	0.0240964	0.0240964	0.488095	0.191011	0	0	0	0	0	0.0310078	0.278571	0.207792	0.14557
181	Bcan	C1-33	SP	0	0	0	0	0.0689655	0	0.645161	0	0.030303	0.0540541	0	0	0.0227273	0	0.0217391	0	0	0	0.0192308	0	0.0363636	0.0181818	0.0178571	0.0178571	0.0178571	0.0307692	0	0	0	0	0.0533333	0.0128205	0	0.0120482	0.0361446	0.583333	0.0337079	0.21875	0	0.0265487	0.00813008	0.0322581	0	0	0.435065	0.00632911
182	Btbd17	C1-33	SP	0	0	0	0.0344828	0	0	0.935484	0	0	0.027027	0	0	0	0	0	0	0	0	0	0.222222	0	0.0181818	0.0178571	0.0178571	0	0.0461538	0	0	0	0	0	0	0	0.0120482	0.0120482	0.27381	0.0337079	0	0	0	0.373984	0.016129	0	0	0.038961	0.00632911
183	Cadm1	C1-33	SP	0.24	0.730769	0.785714	0	0.103448	0.0322581	0.0322581	0.09375	0	0.0540541	0.487179	0.128205	0.227273	0.108696	0.0652174	0.510638	0.02	0.0784314	0.403846	0.296296	0.163636	0.0363636	0.517857	0.0535714	0.0357143	0.0153846	0.0153846	0.0149254	0.0441176	0.0428571	0.08	0.25641	0.128205	0.144578	0.13253	0.72619	0.696629	0.90625	0.030303	0.0176991	0.829268	0.0806452	0.0542636	0.0642857	0.376623	0.0126582
184	Cadm2	C1-33	SP	0.04	0	0	0	0	0	0.451613	0.03125	0	0.027027	0	0	0	0	0	0	0	0	0	0.037037	0	0	0.0178571	0	0	0.0153846	0	0.0447761	0	0.0142857	0.0133333	0.115385	0	0.060241	0.0963855	0.535714	0.977528	0.0208333	0	0.00884956	0.00813008	0	0	0.0142857	0.441558	0
185	Cadm4	C1-33	SP	0.12	0.0384615	0	0.0344828	0	0.0322581	0.83871	0.15625	0	0	0.025641	0	0	0.0217391	0.0869565	0.0638298	0.18	0	0	0.111111	0.0727273	0.0909091	0	0	0.0178571	0.153846	0	0.0746269	0	0	0.08	0.346154	0.153846	0.204819	0.0843373	0.75	0.516854	0.03125	0.010101	0.0265487	0.105691	0.0725806	0.00775194	0.0285714	0.461039	0.0316456
186	Cdh20	C1-33	SP	0.12	0	0	0	0	0	0.580645	0	0	0.027027	0	0	0	0	0.0434783	0	0.02	0	0	0	0	0.0181818	0	0	0.0357143	0	0	0.0298507	0	0.0142857	0	0.0384615	0	0.0240964	0.0120482	0.333333	0.0224719	0	0.010101	0	0	0	0	0	0.0909091	0
187	Cntn1	C1-33	SP	0.28	0	0.0714286	0	0	0	0.83871	0.03125	0	0	0	0	0.0227273	0	0	0.0212766	0	0.0196078	0	0.0185185	0.0181818	0.0181818	0.0178571	0.0178571	0.0357143	0	0.0153846	0.104478	0	0	0	0	0.0128205	0.0240964	0.253012	0.440476	0.977528	0.0104167	0.010101	0.0176991	0.252033	0.0241935	0.0465116	0.0142857	0.75974	0
188	Cspg5	C1-33	SP	0.04	0	0	0	0.0344828	0	0.709677	0.03125	0.030303	0.0810811	0.025641	0	0	0.0434783	0.0217391	0.0212766	0	0.0392157	0.0576923	0.222222	0.0181818	0.0545455	0.0535714	0.0178571	0	0	0.0153846	0.0298507	0.0441176	0.0142857	0.0533333	0.0384615	0.0128205	0.0361446	0.0722892	0.357143	0.730337	0.0104167	0.010101	0.00884956	0.260163	0.0483871	0.0232558	0.0142857	0.590909	0.0189873
189	Gabrg1	C1-33	SP	0	0	0	0	0	0	0.709677	0	0	0	0	0	0	0	0	0	0	0	0.0192308	0.0185185	0	0.0181818	0	0	0.0357143	0	0	0	0	0	0	0	0	0	0.0240964	0.119048	0.0449438	0	0	0.00884956	0.097561	0	0.00775194	0	0.0844156	0
190	Gpm6A	C1-33	SP	0.12	0.0384615	0.0357143	0.0344828	0	0.0322581	1	0.09375	0.0606061	0.027027	0.0512821	0	0.0681818	0.326087	0.0434783	0.0638298	0.06	0.921569	0.0384615	0.0740741	0	0	0.0535714	0.0178571	0.0357143	0.0615385	0.0153846	0.0447761	0.0294118	0	0.08	0.102564	0.025641	0.0843373	0.39759	0.642857	1	0.0104167	0.030303	0.0619469	0.674797	0.0725806	0.0232558	0.0428571	0.941558	0.0126582
191	Gpr37L1	C1-33	SP	0.08	0	0	0	0.0689655	0	1	0.09375	0.030303	0.027027	0	0	0	0	0.0217391	0.0425532	0.02	0.0392157	0	0.0185185	0.0181818	0	0.0178571	0.0178571	0	0.0153846	0.0153846	0.0149254	0.0294118	0	0.0133333	0.128205	0.0384615	0.0361446	0.156627	0.642857	0.0449438	0.0104167	0.010101	0.0176991	0.0487805	0.00806452	0.0310078	0.0214286	0.0519481	0.0126582
192	Grid2	C1-33	SP	0	0	0	0	0	0	0.741935	0	0	0	0	0	0	0	0.0217391	0	0	0	0	0	0	0	0	0.0178571	0	0.0307692	0	0.0746269	0	0	0	0	0	0.060241	0	0.142857	0.258427	0	0	0	0	0.00806452	0	0.00714286	0.103896	0
193	Grm3	C1-33	SP	0.04	0	0	0	0.0344828	0	0.612903	0	0.030303	0.027027	0	0	0	0	0	0	0	0.0392157	0	0	0	0.0181818	0.0178571	0	0.0535714	0.0153846	0.0153846	0.0447761	0	0	0.0266667	0.0128205	0	0.0120482	0	0.166667	0.617978	0.0208333	0.020202	0	0.00813008	0.016129	0	0.0214286	0.279221	0
194	Hepacam	C1-33	SP	0	0.153846	0	0	0	0	0.935484	0	0	0.027027	0.025641	0	0.0454545	0.0434783	0.0217391	0.0425532	0.06	0	0	0.0185185	0	0.0181818	0.0178571	0.0178571	0	0	0	0.0298507	0.0147059	0.0285714	0.0266667	0.0128205	0.0128205	0.0120482	0.0240964	0.321429	0.0561798	0.125	0.030303	0.0176991	0.00813008	0.016129	0	0.00714286	0.0454545	0.0126582
195	Igdcc4	C1-33	SP	0.08	0	0	0.0344828	0.0344828	0.225806	0.709677	0	0	0.0540541	0	0.025641	0	0	0.0869565	0	0	0.0196078	0.0192308	0.240741	0	0	0	0	0	0.0461538	0	0.0597015	0	0.0142857	0	0.141026	0.0769231	0.0481928	0.0240964	0.190476	0.0224719	0	0.010101	0	0.243902	0	0.00775194	0.135714	0.12987	0.00632911
196	Lsamp	C1-33	SP	0.08	0	0	0.0344828	0	0.225806	0.83871	0.03125	0.030303	0	0	0	0	0	0.0434783	0	0	0	0	0	0.0181818	0.0181818	0.0178571	0	0.0178571	0	0	0.0149254	0	0	0.04	0.0384615	0.025641	0.0240964	0.060241	0.547619	0.460674	0.0104167	0.030303	0.00884956	0.0162602	0.00806452	0.0232558	0.392857	0.649351	0.246835
197	Megf10	C1-33	SP	0.16	0	0	0	0	0	0.709677	0.0625	0.0606061	0	0	0.205128	0	0	0	0	0	0	0	0	0	0	0	0	0.0178571	0.0153846	0.0153846	0.0597015	0	0	0	0.153846	0.025641	0.0240964	0.0240964	0.190476	0.0337079	0.0104167	0.010101	0	0	0	0.0155039	0.0214286	0.0649351	0.00632911
198	Negr1	C1-33	SP	0.04	0	0	0	0	0.193548	0.806452	0.03125	0	0	0	0.128205	0	0	0	0	0.02	0	0.0576923	0.296296	0	0	0.0714286	0	0.0357143	0.169231	0.0307692	0	0	0	0	0.0384615	0	0.0120482	0.192771	0.392857	0.932584	0.0104167	0	0	0.203252	0	0.100775	0.135714	0.798701	0.00632911
199	Nkain4	C1-33	SP	0.12	0	0	0	0	0.193548	0.83871	0.09375	0	0	0	0.179487	0	0	0.0217391	0	0	0	0	0.037037	0.0181818	0.0181818	0	0	0.0178571	0	0.0461538	0.0149254	0	0.0142857	0.0133333	0.0641026	0.025641	0	0.0361446	0.309524	0.0561798	0.0416667	0	0	0.00813008	0.016129	0.0697674	0.364286	0.0779221	0.00632911
200	Nrcam	C1-33	SP	0.16	0	0.0357143	0	0	0	0.935484	0.0625	0	0	0	0.025641	0	0	0.0434783	0	0	0.0980392	0	0.0555556	0	0	0.0178571	0	0.0535714	0.0615385	0	0.0298507	0	0	0.0133333	0.0128205	0.025641	0.0240964	0.060241	0.535714	0.730337	0	0	0.00884956	0.0406504	0	0.27907	0.0928571	0.37013	0
201	Ntm	C1-33	SP	0.04	0	0	0	0	0.0322581	0.935484	0.09375	0	0.0540541	0	0	0	0	0.0434783	0	0	0.0196078	0	0.407407	0	0	0.0178571	0	0.0178571	0.123077	0.0461538	0	0	0	0	0.0769231	0.0128205	0	0.313253	0.297619	0.966292	0.0416667	0	0	0.552846	0.00806452	0	0.0214286	0.402597	0.21519
202	Omg	C1-33	SP	0.08	0	0	0.0344828	0.0344828	0	0.83871	0.03125	0	0	0.0512821	0.025641	0.0227273	0	0.0217391	0.0425532	0.02	0.0196078	0.0192308	0.0555556	0	0.0545455	0.0535714	0	0	0	0	0.0298507	0.0294118	0.0285714	0.0266667	0.0512821	0	0	0.0481928	0.369048	0.831461	0.0104167	0.020202	0	0.0325203	0.00806452	0.0232558	0.0642857	0.298701	0.0253165
203	Rgma	C1-33	SP	0.08	0.115385	0.25	0	0	0.548387	0.645161	0.03125	0	0	0	0.179487	0	0	0.304348	0	0.06	0.0784314	0	0.166667	0	0.0181818	0.0178571	0	0	0	0.123077	0.0447761	0	0	0.04	0.141026	0.0769231	0.0843373	0.0120482	0.321429	0.0337079	0.0625	0	0	0	0	0.147287	0.2	0.0714286	0.189873
204	Slc38A3	C1-33	SP	0	0.0384615	0	0	0	0.0322581	0.677419	0.0625	0.030303	0.0540541	0.025641	0	0	0.0217391	0.804348	0.0425532	0.12	0	0.0192308	0	0	0.0545455	0	0.0178571	0.0535714	0	0	0.0149254	0.0147059	0.0142857	0.04	0.0384615	0.0769231	0.0240964	0	0.285714	0.0449438	0.0104167	0.020202	0.0176991	0.00813008	0.0322581	0.0155039	0.00714286	0.0779221	0.00632911
205	Slc46A1	C1-33	SP	0	0.0384615	0	0	0	0.129032	0.290323	0	0.0909091	0.027027	0	0.0769231	0	0.152174	0.0869565	0.0851064	0.12	0.0196078	0	0.277778	0.0545455	0.0181818	0.0892857	0.0357143	0.0892857	0.0769231	0.0769231	0.0149254	0.0294118	0.142857	0.0266667	0.128205	0.115385	0.0722892	0.0481928	0.178571	0.191011	0.104167	0.020202	0.0530973	0.243902	0.120968	0.108527	0.0428571	0.116883	0.056962
206	Slco4A1	C1-33	SP	0.04	0.0384615	0.0357143	0.0689655	0.0689655	0	0.774194	0.09375	0	0.027027	0	0	0.0227273	0	0	0	0.04	0.0196078	0	0.037037	0	0.0181818	0.0178571	0	0.0714286	0.0923077	0	0.641791	0.0147059	0.557143	0.0266667	0	0	0.0481928	0.0240964	0	0	0.0208333	0.040404	0.0265487	0.00813008	0.016129	0	0.0142857	0.00649351	0
207	Tnc	C1-33	SP	0.12	0.115385	0.0357143	0	0	0.129032	0.612903	0.125	0	0	0	0.307692	0	0	0	0	0.18	0.0784314	0.0192308	0.0185185	0	0.0181818	0	0	0.0535714	0.0307692	0	0.0746269	0	0	0	0.0769231	0.0512821	0.0240964	0	0.047619	0.0224719	0.0104167	0.010101	0	0.00813008	0	0.147287	0.00714286	0.00649351	0.00632911
208	Ttyh1	C1-33	SP	0.04	0.0769231	0	0.0344828	0	0.0322581	1	0.09375	0	0	0.025641	0.0512821	0.0227273	0.0217391	0.0217391	0.0425532	0.02	0.294118	0	0.037037	0.0181818	0.0181818	0.0178571	0	0.0178571	0.276923	0.123077	0.0298507	0	0.0142857	0.146667	0.217949	0.0512821	0.0120482	0.192771	0.535714	0.876404	0.0104167	0.040404	0.0530973	0.219512	0.00806452	0.0620155	0.0428571	0.461039	0.0379747
209	Arid3A	C1-5	TF	0.16	0.115385	0.0357143	0.137931	0.689655	0.0645161	0.0645161	0.15625	0.30303	0.135135	0	0.0512821	0.159091	0.0217391	0.0434783	0.0212766	0.08	0.0392157	0.230769	0.240741	0	0.0363636	0.303571	0.214286	0.0714286	0.107692	0.0307692	0.0746269	0.25	0.814286	0.0533333	0.025641	0.025641	0.0240964	0	0.0714286	0.11236	0.135417	0.151515	0.0442478	0.138211	0.0241935	0.131783	0.0428571	0.136364	0.0443038
210	Brca2	C1-5	TF	0.24	0	0.535714	0.103448	0.103448	0	0.0967742	0	0	0.0810811	0	0.0512821	0.0681818	0.0217391	0.108696	0.0212766	0.1	0	0.0961538	0.111111	0.0181818	0.0181818	0.0357143	0.107143	0.0714286	0.0307692	0.0153846	0.0895522	0	0.757143	0	0.0641026	0.025641	0.0722892	0.0120482	0.202381	0.123596	0.03125	0.131313	0.0176991	0.121951	0.0241935	0.0542636	0.0214286	0.188312	0.0316456
211	E2F1	C1-5	TF	0.12	0	0.0714286	0.0344828	0.172414	0.129032	0	0	0.030303	0.108108	0	0	0.0681818	0.0434783	0	0.106383	0.04	0	0.115385	0.0925926	0	0	0.142857	0.0357143	0	0.0307692	0.0153846	0	0.161765	0.628571	0.0133333	0.0128205	0.025641	0.0481928	0.0120482	0.166667	0.0674157	0	0.0707071	0	0.0243902	0.00806452	0.0155039	0.15	0.025974	0.0126582
212	E2F2	C1-5	TF	0.08	0.0769231	0.392857	0.448276	0.344828	0	0	0.03125	0.0606061	0	0.025641	0	0.227273	0.0652174	0.0217391	0	0.02	0	0.211538	0.0740741	0	0	0.196429	0.160714	0.142857	0.0307692	0	0.0597015	0.279412	0.371429	0	0	0.0384615	0.0240964	0	0.154762	0.011236	0.260417	0.141414	0	0.138211	0	0	0	0.012987	0
213	E2F3	C1-5	TF	0.16	0	0.107143	0.103448	0.0689655	0.0645161	0.0967742	0	0.030303	0.0810811	0	0	0.0909091	0	0.130435	0.0425532	0.04	0.0196078	0.0576923	0.0555556	0.0363636	0	0.0714286	0.0357143	0.0178571	0.107692	0	0.119403	0.0735294	0.628571	0	0.0641026	0.102564	0.0843373	0	0.345238	0.247191	0	0.111111	0.0530973	0.0650407	0.0241935	0.0930233	0.0428571	0.142857	0.0379747
214	E2F8	C1-5	TF	0.04	0	0.535714	0	0.448276	0	0	0	0	0	0	0	0.0909091	0	0.0217391	0	0.02	0.0196078	0.0961538	0.0185185	0	0.0363636	0.0178571	0	0.0178571	0.0153846	0	0.0298507	0	0.714286	0	0	0.0128205	0.0120482	0	0.285714	0	0	0.0606061	0.0176991	0.00813008	0	0	0	0	0.00632911
215	Foxm1	C1-5	TF	0.04	0	0.964286	0	0.172414	0.0645161	0	0	0	0.0540541	0	0.025641	0.0681818	0	0	0	0	0	0.0192308	0	0.0181818	0	0.0535714	0	0	0	0.0153846	0	0	0.485714	0.0133333	0.025641	0.0128205	0.0963855	0.0120482	0.333333	0	0	0.0808081	0.00884956	0.00813008	0	0	0.0142857	0.0324675	0.0379747
216	Mybl2	C1-5	TF	0.12	0.115385	0.285714	0	0.172414	0	0	0.03125	0	0	0	0	0.0681818	0	0	0	0	0	0.0192308	0.0185185	0	0	0.0178571	0	0.0178571	0.0153846	0	0.0149254	0	0.871429	0	0	0.0128205	0.0240964	0.0120482	0.154762	0	0.0104167	0.0505051	0	0.0243902	0	0.00775194	0.00714286	0	0.0189873
217	Nfatc2Ip	C1-5	TF	0.04	0	0.464286	0.172414	0.0689655	0.0322581	0.0645161	0	0	0.0810811	0.0769231	0.025641	0.113636	0	0.0652174	0.0425532	0.06	0.0588235	0.0769231	0.0740741	0.0545455	0	0.0714286	0.0178571	0.0178571	0.0769231	0.0461538	0.0447761	0.0882353	0.4	0	0.0512821	0.0641026	0.0240964	0	0.285714	0.0337079	0.0729167	0.171717	0.0265487	0.0406504	0.00806452	0.0387597	0.05	0.0714286	0.0696203
218	Rbl1	C1-5	TF	0.24	0.0769231	0.535714	0.137931	0.206897	0.0322581	0.0645161	0.03125	0	0.027027	0	0	0.136364	0.0217391	0.0217391	0	0.12	0.0392157	0.192308	0.0740741	0.0363636	0.0181818	0.196429	0.0714286	0.0892857	0.0615385	0	0.0597015	0.0588235	0.657143	0	0.0769231	0.0384615	0.0120482	0.0120482	0.166667	0.0449438	0.03125	0.161616	0.0176991	0.0813008	0.016129	0.0232558	0.0428571	0.038961	0.0506329
219	Tcf19	C1-5	TF	0.16	0	0.678571	0.103448	0.206897	0.0645161	0	0.03125	0	0.135135	0.0512821	0.0769231	0.0681818	0.0217391	0.0434783	0.0212766	0.06	0.0392157	0.288462	0.0555556	0.0181818	0.0181818	0.0714286	0	0	0.0461538	0	0.0447761	0.0735294	0.514286	0.0133333	0.0512821	0.0512821	0.060241	0.0240964	0.166667	0.0674157	0.0416667	0.111111	0.0530973	0.105691	0	0.0232558	0.0571429	0.0649351	0.0316456
220	Ttf2	C1-5	TF	0.12	0	0.607143	0.0689655	0.103448	0.129032	0.0322581	0	0	0.0540541	0	0.025641	0.0909091	0.0652174	0.0869565	0	0.04	0.0588235	0.115385	0.0925926	0.0181818	0	0.0892857	0.0714286	0.0178571	0.0153846	0	0.0298507	0.0441176	0.442857	0	0.025641	0.0641026	0.0843373	0	0.214286	0	0.0416667	0.0909091	0.0176991	0.00813008	0	0.0310078	0.0571429	0.012987	0.0379747
221	Ankrd1	C1-6	TF	0.08	0	0	0	0	0	0.0322581	0.125	0	0.027027	0.025641	0.025641	0	0	0.847826	0.0212766	0	0	0	0	0	0.0181818	0	0	0.0178571	0	0.0615385	0	0	0	0	0.141026	0.0128205	0.0120482	0	0.0119048	0	0.0104167	0.010101	0.0176991	0	0	0.00775194	0.00714286	0.00649351	0.0316456
222	Esrrb	C1-6	TF	0	0	0	0	0	0	0	0	0	0.027027	0	0	0	0.0217391	0.586957	0	0.14	0	0	0	0	0.145455	0	0	0	0	0	0.0298507	0	0	0.2	0.0384615	0.0384615	0.0240964	0	0	0	0.0104167	0	0	0.00813008	0.00806452	0	0	0.00649351	0.00632911
223	Gata4	C1-6	TF	0	0	0	0	0	0	0	0.03125	0	0.027027	0	0.025641	0.0227273	0	0.73913	0	0	0	0	0	0	0	0	0	0.0357143	0.0153846	0.338462	0.0149254	0	0.0142857	0	0	0.0128205	0.0240964	0	0	0	0	0	0	0.0162602	0.00806452	0	0.0285714	0	0.405063
224	Hand2	C1-6	TF	0	0	0	0	0.0344828	0.677419	0	0	0	0.027027	0.025641	0	0	0	0.73913	0	0	0.0196078	0	0	0	0	0	0	0	0	0.0615385	0.0149254	0	0	0	0.025641	0	0	0	0	0	0	0	0	0	0	0	0.00714286	0	0.0949367
225	Myocd	C1-6	TF	0.04	0.0384615	0	0	0.0344828	0	0	0.03125	0	0	0	0.615385	0	0	0.891304	0.0212766	0	0	0	0	0	0	0.0178571	0.0178571	0.0178571	0.0307692	0.584615	0.0895522	0	0	0	0.230769	0.0512821	0	0.0120482	0.0238095	0.0224719	0	0	0	0.00813008	0	0.00775194	0.0214286	0.0779221	0.00632911
226	Nkx2-5	C1-6	TF	0	0	0	0	0	0	0	0	0	0	0	0	0	0	0.76087	0	0	0	0	0	0	0	0	0	0	0	0	0.0149254	0	0	0	0.0128205	0	0	0	0	0	0	0	0	0	0	0	0	0	0
227	Smyd1	C1-6	TF	0.08	0	0	0	0	0	0	0	0	0.027027	0	0	0.0227273	0	0.956522	0	0	0	0	0	0	0.0181818	0	0	0	0	0	0.0746269	0	0	0	0	0.0128205	0	0	0	0	0	0.020202	0	0	0	0	0.00714286	0.012987	0
228	Tbx20	C1-6	TF	0	0	0	0	0	0.0322581	0	0.09375	0	0	0	0.025641	0	0	0.608696	0.0212766	0	0	0	0.0185185	0.0181818	0	0	0	0.0357143	0	0.169231	0.0597015	0	0	0	0	0	0	0	0	0	0	0	0	0	0	0	0.05	0	0.613924
229	Itga7	C1-6	SP	0.12	0	0.0714286	0	0	0.0645161	0.258065	0.03125	0	0	0	0.025641	0	0.0434783	0.847826	0	0	0	0	0	0	0	0	0	0.0357143	0.0153846	0.784615	0.0447761	0.0294118	0.0142857	0.0133333	0.5	0.0641026	0.0240964	0.0120482	0.0357143	0.0449438	0.135417	0	0	0.00813008	0	0	0.0142857	0.168831	0.816456
230	Slc2A4	C1-6	SP	0.04	0	0.0714286	0	0	0	0.225806	0.03125	0	0	0	0.025641	0.0227273	0	0.913043	0	0	0	0	0	0	0.0363636	0	0	0.0178571	0.0307692	0.461538	0.0149254	0	0.0142857	0.186667	0.230769	0.0384615	0.0361446	0	0.119048	0.011236	0	0	0	0	0	0	0	0.038961	0.398734
231	Ahr	C1-7	TF	0.2	0.0769231	0.714286	0	0.0344828	0.0322581	0	0.0625	0	0.0810811	0.307692	0.025641	0.204545	0.0217391	0.0652174	0	0.14	0.215686	0.423077	0.0925926	0.236364	0.0363636	0.178571	0.125	0.0357143	0.246154	0	0.358209	0.382353	0.0714286	0.0133333	0.102564	0.0897436	0.204819	0	0	0.101124	0.166667	0.0707071	0.123894	0.0813008	0.016129	0.0387597	0.0428571	0.0584416	0.00632911
232	Barx2	C1-7	TF	0	0.576923	0.714286	0.0689655	0.0344828	0	0	0	0.030303	0	0.025641	0	0	0	0	0	0	0	0.0769231	0	0.0363636	0.0181818	0.0178571	0	0	0.0923077	0.0153846	0.0149254	0.0147059	0	0.0266667	0.102564	0.025641	0.120482	0	0.190476	0.011236	0	0	0.0176991	0.0243902	0	0.00775194	0.0142857	0.038961	0.00632911
233	Bcl11B	C1-7	TF	0.12	0	0.964286	0	0.172414	0	0	0.0625	0.0606061	0.648649	0	0	0.0227273	0.0217391	0.0869565	0	0.04	0.0392157	0	0.0185185	0.0181818	0	0.0357143	0.0357143	0.125	0.215385	0	0.104478	0.0147059	0.0285714	0.0133333	0.0512821	0.0769231	0.060241	0.0120482	0.178571	1	0.0729167	0.787879	0	0.146341	0.0645161	0.0232558	0.0214286	0.201299	0.0189873
234	Fosl1	C1-7	TF	0	0	0.75	0.0344828	0.206897	0	0	0.03125	0.030303	0.027027	0.025641	0.025641	0.0227273	0.0217391	0	0.0212766	0.18	0	0.0192308	0.203704	0.0181818	0.0363636	0	0.0178571	0.0357143	0.2	0	0.0447761	0.0147059	0.0142857	0.0266667	0.397436	0.0641026	0.13253	0.0240964	0.047619	0.011236	0.0104167	0.030303	0.0442478	0.0813008	0.00806452	0.0232558	0.0214286	0.038961	0.00632911
235	Foxn1	C1-7	TF	0.08	0	0.0357143	0	0	0	0.0322581	0	0	0	0.025641	0	0	0	0	0	0.02	0	0	0.037037	0	0	0	0	0	0.0153846	0	0.0149254	0	0	0	0	0	0.0240964	0	0	0	0	0	0	0	0	0	0	0	0
236	Gata3	C1-7	TF	0.08	0.0384615	1	0.0344828	0.310345	0.0322581	0.0645161	0.0625	0	0.648649	0.769231	0.025641	0.0454545	0.0217391	0	0.0212766	0.02	0.0392157	0.0576923	0	0.363636	0.254545	0.0892857	0.0357143	0.107143	0.0461538	0.0461538	0.0298507	0.0735294	0.0571429	0.0533333	0.115385	0.602564	0.0843373	0.060241	0.0238095	0.0337079	0.03125	0.444444	0.0442478	0.0243902	0.0564516	0.0387597	0.0428571	0.0584416	0.056962
237	Hlf	C1-7	TF	0.12	0	0.5	0	0.103448	0.258065	0.322581	0.0625	0	0.027027	0.025641	0.538462	0	0.326087	0.282609	0.0212766	0.06	0.0588235	0	0.0925926	0	0	0	0.0178571	0	0	0.0615385	0	0	0.271429	0	0.0897436	0.0128205	0.253012	0.0120482	0.22619	0.820225	0.03125	0	0	0.357724	0.16129	0.0697674	0.3	0.246753	0.227848
238	Hr	C1-7	TF	0.16	0.0769231	0.714286	0	0	0.225806	0.0645161	0.03125	0	0	0	0.179487	0	0	0.195652	0	0	0	0.0576923	0.037037	0.0181818	0	0.0357143	0	0.0178571	0.0769231	0.153846	0.119403	0	0	0	0.24359	0.0769231	0.0963855	0.060241	0.190476	0	0	0	0	0.0487805	0	0.0310078	0.214286	0.11039	0.0443038
239	Ikzf2	C1-7	TF	0	0.307692	0.821429	0.0344828	0.724138	0.129032	0.258065	0.0625	0.030303	0.27027	0	0.025641	0.0454545	0.0217391	0.282609	0.0212766	0.12	0	0.0769231	0.314815	0.0363636	0.0363636	0.0357143	0.0178571	0.0357143	0.2	0.0769231	0.0597015	0.0441176	0.2	0.0266667	0.0897436	0.0897436	0.240964	0.0240964	0.214286	0.0674157	0.0520833	0.313131	0.0176991	0.317073	0.016129	0.116279	0.0571429	0.162338	0.0632911
240	Irx3	C1-7	TF	0	0.538462	0.142857	0	0	0	0.193548	0.0625	0	0	0	0	0	0.326087	0.5	0	0.06	0	0	0	0	0	0	0	0	0.0307692	0	0.0149254	0.0147059	0	0.04	0.0128205	0.307692	0.144578	0	0	0.0224719	0.791667	0	0.486726	0	0.016129	0.00775194	0	0	0.00632911
241	Irx5	C1-7	TF	0.04	0.692308	0.571429	0	0	0	0.322581	0.03125	0	0	0	0	0	0	0.23913	0	0.02	0	0	0	0	0	0.0178571	0	0	0	0	0.0149254	0.0294118	0	0	0	0.294872	0.216867	0	0	0	0.635417	0	0.132743	0	0	0	0	0.00649351	0
242	Ovol1	C1-7	TF	0	0	0.178571	0	0	0.0322581	0.0322581	0.03125	0.030303	0.027027	0	0	0.0227273	0.0652174	0.130435	0	0.24	0	0.0192308	0.0555556	0.0363636	0	0	0	0	0.107692	0	0.179104	0.0294118	0.0428571	0.0266667	0.025641	0.141026	0.228916	0	0.047619	0.0224719	0.0625	0.010101	0.00884956	0.00813008	0.00806452	0.00775194	0.0214286	0.0324675	0.00632911
243	Pax9	C1-7	TF	0.04	0	0	0	0	0	0	0	0	0	0	0	0.0227273	0	0	0	0.04	0	0	0	0	0	0	0	0.0178571	0.0153846	0	0	0	0	0	0.115385	0	0.349398	0	0	0.011236	0	0	0	0	0.00806452	0	0.0142857	0	0
244	Pitx1	C1-7	TF	0	0	0	0	0	0	0	0	0	0	0.025641	0	0.0227273	0	0	0	0.02	0	0	0	0	0	0	0	0	0.0153846	0	0.0149254	0	0	0	0.0128205	0	0.0722892	0	0	0	0	0	0	0	0.00806452	0	0	0	0
245	Pitx2	C1-7	TF	0.04	0	0	0	0	0	0	0.09375	0	0	0	0	0	0	0	0	0	0	0	0	0	0	0	0	0	0.153846	0	0.134328	0	0	0	0.0897436	0.0512821	0	0	0	0	0	0	0	0	0.0322581	0	0	0.012987	0
246	Pou2F3	C1-7	TF	0.2	0.0384615	0.642857	0	0	0.0322581	0	0.03125	0	0	0	0.0769231	0	0	0	0	0	0	0	0	0	0	0	0	0	0.0153846	0.0307692	0.432836	0	0.0142857	0	0	0	0.0120482	0	0	0	0	0	0	0	0	0.0232558	0.0214286	0.0194805	0.0506329
247	Rxra	C1-7	TF	0.36	0.423077	0.571429	0.0689655	0	0.258065	0.193548	0.03125	0	0.108108	0.128205	0.153846	0.0454545	0.217391	0.5	0.319149	0.02	0.117647	0.134615	0.333333	0.0363636	0.0363636	0.0892857	0.0892857	0.0357143	0.0769231	0.107692	0.0746269	0.147059	0.0142857	0.0133333	0.115385	0.141026	0.120482	0	0.047619	0.11236	0.104167	0.030303	0.106195	0.146341	0.112903	0.131783	0.192857	0.0519481	0.177215
248	Sim2	C1-7	TF	0.04	0	0	0	0	0	0	0	0	0	0	0	0	0	0	0	0	0	0.0192308	0	0	0.0181818	0	0	0	0.0153846	0	0.0298507	0	0	0.08	0.0769231	0	0.0120482	0	0	0.0224719	0	0	0.00884956	0	0	0	0.0142857	0	0
249	Snai2	C1-7	TF	0.08	0	0.714286	0	0.0344828	0.258065	0.0645161	0.0625	0.030303	0	0.0769231	0.153846	0	0	0	0	0	0	0	0.037037	0.0363636	0.0181818	0.0178571	0.0178571	0	0	0.107692	0.0298507	0	0.0142857	0.0133333	0.115385	0.102564	0.108434	0.0120482	0	0.0224719	0.03125	0.010101	0.212389	0.0243902	0	0.503876	0.114286	0.025974	0.28481
250	Sox15	C1-7	TF	0	0	0.357143	0.0689655	0	0	0	0	0	0.027027	0	0	0	0	0	0	0.02	0	0	0.037037	0	0.0363636	0	0.0357143	0	0.0153846	0	0	0	0.0142857	0	0	0.0384615	0.0843373	0.0120482	0	0	0	0	0	0	0	0.00775194	0	0.025974	0
251	Sox21	C1-7	TF	0	0.0384615	0.75	0	0	0	0.387097	0.03125	0	0	0	0	0	0	0	0	0	0	0	0.0185185	0	0	0	0	0.0178571	0.0615385	0	0.0746269	0	0	0	0	0.0128205	0.361446	0	0.583333	0	0	0	0	0	0	0	0	0	0
252	Sox6	C1-7	TF	0.16	0.0769231	0.428571	0	0	0.129032	0.387097	0.0625	0	0	0	0	0.0681818	0.0434783	0.26087	0	0	0.0196078	0	0.0740741	0.0181818	0.0727273	0	0.0178571	0.0714286	0.107692	0.153846	0.0597015	0	0.0428571	0.0933333	0.153846	0.025641	0.0722892	0.0120482	0.5	0	0.0208333	0.010101	0	0.00813008	0.0887097	0	0.0428571	0.0324675	0
253	Tfap2A	C1-7	TF	0	0.0384615	0.642857	0.0344828	0	0	0	0	0.030303	0	0	0	0	0	0	0	0.04	0	0	0.0185185	0	0.0545455	0	0	0	0.0153846	0	0	0	0	0	0.025641	0.25641	0.180723	0.060241	0.0119048	0.011236	0	0.020202	0	0	0	0.00775194	0.00714286	0.0584416	0.00632911
254	Tfap2B	C1-7	TF	0.08	0	0.857143	0.0344828	0	0	0	0.03125	0.030303	0.0540541	0	0	0	0	0	0	0.02	0	0	0.0185185	0	0.272727	0	0	0.0535714	0.0461538	0.0153846	0.0447761	0	0	0.426667	0.0128205	0.448718	0	0	0	0.0224719	0	0	0	0	0.0241935	0.00775194	0	0.0584416	0
255	Tfap2C	C1-7	TF	0.04	0	0.892857	0	0	0	0	0.03125	0	0	0	0	0	0	0	0	0.04	0	0	0	0	0	0	0	0	0	0	0.0597015	0	0	0	0	0.0384615	0.0843373	0	0.0238095	0	0	0	0	0	0	0.00775194	0	0.0194805	0.00632911
256	Trim13	C1-7	TF	0.04	0.461538	0.285714	0	0.172414	0.0967742	0.129032	0.125	0	0.0810811	0.128205	0.0769231	0.0227273	0.0869565	0.282609	0.0425532	0.02	0.0196078	0.0192308	0.166667	0.0909091	0.0181818	0.0357143	0	0.0178571	0.0615385	0	0.0597015	0.0147059	0.214286	0.04	0.0384615	0.0641026	0.301205	0.0120482	0.345238	0.146067	0.145833	0.0505051	0.0265487	0.178862	0.0322581	0.0465116	0.1	0.0779221	0.0443038
257	Trp63	C1-7	TF	0.16	0	0.964286	0	0	0	0	0.03125	0.030303	0.027027	0.025641	0.025641	0.0227273	0	0	0	0.06	0	0	0	0	0.0181818	0	0	0.0535714	0	0.0307692	0.0298507	0.0147059	0	0	0.025641	0.0128205	0.253012	0	0	0	0.0208333	0.020202	0	0.00813008	0.00806452	0.0310078	0.0214286	0	0.00632911
258	Ano1	C1-7	SP	0.24	0.115385	0.392857	0	0	0.0322581	0	0.125	0	0.027027	0	0.0512821	0.0227273	0	0.0217391	0	0	0.0196078	0	0	0	0.0363636	0	0	0.0535714	0.0769231	0.676923	0.0298507	0	0	0	0.205128	0.461538	0.253012	0	0	0.0337079	0.197917	0	0	0	0.00806452	0.0232558	0.0142857	0.0519481	0.734177
259	Cd109	C1-7	SP	0.08	0	0.857143	0	0	0	0	0.0625	0	0	0	0.307692	0	0.0217391	0.0217391	0	0.02	0.0196078	0	0.0185185	0	0	0	0	0.0535714	0.0615385	0	0.0149254	0.0147059	0.0142857	0	0.0641026	0.0512821	0.0361446	0	0	0	0	0	0	0.00813008	0	0.0155039	0.0714286	0	0.0189873
260	Cdh3	C1-7	SP	0.28	0	0.821429	0	0	0	0	0.0625	0	0	0	0.025641	0	0	0	0	0	0	0	0	0	0.0363636	0	0	0.0357143	0.0153846	0.0153846	0.0149254	0.0147059	0	0.04	0	0.0384615	0.180723	0	0.0238095	0	0.03125	0	0	0.00813008	0	0.00775194	0.0142857	0.00649351	0.0126582
261	Cdh4	C1-7	SP	0.08	0	0.571429	0	0	0	0.709677	0.03125	0	0	0.025641	0.897436	0	0.0434783	0.108696	0	0.38	0.0392157	0	0.296296	0	0.0181818	0.0357143	0	0	0.0923077	0.0153846	0.0597015	0	0	0	0.0512821	0.0384615	0.060241	0.0361446	0.202381	0.269663	0.0520833	0	0.00884956	0.349593	0	0	0.142857	0.181818	0.00632911
262	Crlf1	C1-7	SP	0	0	0.857143	0	0.0344828	0	0.0322581	0.09375	0.0606061	0	0.025641	0.025641	0.0454545	0.0217391	0	0	0.04	0	0.0192308	0.12963	0	0.0363636	0.0178571	0	0.0535714	0	0	0.0149254	0	0	0	0.282051	0.025641	0.325301	0.0240964	0.0714286	0.011236	0.385417	0	0.00884956	0.219512	0.016129	0	0.0571429	0.103896	0.0126582
263	Efna3	C1-7	SP	0	0	0.5	0	0	0	0	0	0	0	0	0	0	0	0	0.0212766	0	0	0	0	0.0363636	0	0	0	0	0.0461538	0	0.0298507	0	0	0.0133333	0	0.0641026	0.0120482	0	0	0.449438	0.0833333	0	0.0265487	0	0.00806452	0.00775194	0	0.168831	0
264	Epha1	C1-7	SP	0.08	0.153846	0.535714	0	0.206897	0.129032	0	0.1875	0.30303	0.027027	0	0.230769	0.0681818	0.0217391	0.0652174	0	0.18	0.0196078	0.115385	0.0555556	0.145455	0.0363636	0.0892857	0.178571	0.0178571	0.0923077	0.138462	0.0447761	0.102941	0.0714286	0.0133333	0.166667	0.128205	0.216867	0.0240964	0	0.011236	0.15625	0.020202	0.0442478	0.0731707	0.00806452	0.403101	0.221429	0.025974	0.0696203
265	Epha2	C1-7	SP	0.04	0.192308	0.571429	0.137931	0.0689655	0	0	0.09375	0	0.027027	0.179487	0	0.0227273	0	0	0	0.2	0.196078	0.0769231	0	0.109091	0	0.0714286	0	0.0357143	0.107692	0.107692	0.104478	0.0147059	0.0285714	0.0133333	0.0769231	0.0897436	0.373494	0.0120482	0	0.011236	0.40625	0.020202	0.0884956	0	0	0	0.0142857	0.012987	0.189873
266	Erbb2	C1-7	SP	0.2	0.346154	0.642857	0	0.0689655	0.129032	0.16129	0.15625	0	0.0540541	0.025641	0.102564	0	0.0652174	0.0869565	0	0.16	0.0588235	0.0192308	0.0185185	0.0545455	0.0181818	0.0357143	0	0.0178571	0.292308	0.138462	0.149254	0.0294118	0.0142857	0.0933333	0.115385	0.358974	0.240964	0.0120482	0.047619	0.0449438	0.260417	0.020202	0.0265487	0	0.0564516	0.0930233	0.221429	0.025974	0.0949367
267	Gdpd2	C1-7	SP	0.08	0	0.285714	0	0	0	0.0322581	0	0	0	0	0	0	0	0	0	0	0	0	0	0	0	0	0	0.0357143	0	0	0.0149254	0	0.0142857	0	0	0.0384615	0.240964	0	0	0	0.0416667	0.010101	0.00884956	0	0	0	0	0.012987	0.00632911
268	Gpr126	C1-7	SP	0.2	0.0769231	0.714286	0.0344828	0	0.0322581	0.129032	0.03125	0	0.0540541	0.410256	0.589744	0.0454545	0	0	0	0	0	0.0192308	0	0.745455	0.0181818	0.0892857	0	0.0535714	0.0153846	0.0307692	0.0895522	0.0147059	0	0	0.115385	0.102564	0.060241	0	0.0238095	0	0.0416667	0.010101	0.0265487	0.00813008	0	0.426357	0.0785714	0.00649351	0
269	Itga3	C1-7	SP	0.28	0.5	0.892857	0.0344828	0.0344828	0.0645161	0.0322581	0.1875	0.030303	0.027027	0.282051	0	0	0.0217391	0.152174	0	0.36	0.0784314	0.0961538	0.259259	0.163636	0.0909091	0	0	0.0178571	0.246154	0.0153846	0.164179	0	0.0142857	0.0266667	0.153846	0.24359	0.39759	0.0240964	0.0833333	0.11236	0.40625	0	0.150442	0.317073	0.00806452	0.0620155	0.0142857	0.168831	0
270	Lama5	C1-7	SP	0.2	0.538462	0.357143	0	0.275862	0.0322581	0	0.1875	0	0.027027	0.153846	0.025641	0.0227273	0.0652174	0.478261	0	0.24	0	0.0192308	0.148148	0.345455	0.0363636	0.0178571	0.0178571	0.0357143	0.0615385	0.415385	0.0746269	0.0147059	0.0142857	0.0666667	0.333333	0.487179	0.433735	0.0481928	0.0595238	0.0224719	0.427083	0	0.292035	0.0162602	0.0241935	0.0775194	0.0142857	0.103896	0.0126582
271	Mfsd2A	C1-7	SP	0	0.0769231	0.357143	0.0344828	0	0	0	0	0	0	0.025641	0.025641	0.0227273	0.152174	0.0217391	0	0.08	0	0.0192308	0	0	0.0181818	0.0357143	0.0178571	0.0357143	0.0923077	0	0.0298507	0.0441176	0	0	0.0384615	0.115385	0.060241	0.0361446	0.428571	0.0224719	0.0625	0.040404	0.0176991	0.0162602	0.016129	0.0232558	0.00714286	0.0454545	0.0189873
272	Moxd1	C1-7	SP	0.08	0.0384615	1	0	0	0	0	0	0	0	0.128205	0.153846	0	0	0.0217391	0.0212766	0.32	0	0.0192308	0	0.0181818	0	0	0.0178571	0	0.107692	0	0.0447761	0.0294118	0	0.04	0.0897436	0.0128205	0.0481928	0.0240964	0.0357143	0.011236	0	0.010101	0	0.0569106	0	0.0232558	0.0214286	0.00649351	0
273	Mpzl2	C1-7	SP	0.04	0.0384615	0.75	0	0	0.0645161	0	0.15625	0	0.027027	0	0	0.0227273	0	0	0	0.22	0	0.0384615	0	0.0181818	0.0181818	0.0178571	0	0	0.0923077	0	0.0298507	0	0	0.0266667	0.0384615	0.294872	0.26506	0	0.0119048	0.011236	0.0729167	0.010101	0	0	0.0322581	0	0.00714286	0.00649351	0.00632911
274	Plxdc1	C1-7	SP	0	0	0.821429	0.586207	0	0	0	0	0.030303	0.0540541	0	0.0512821	0.0681818	0.0217391	0.0434783	0	0.02	0.156863	0.384615	0.0185185	0	0.0181818	0.232143	0.0535714	0.0535714	0.0153846	0.0615385	0.0447761	0.132353	0.0428571	0	0.0128205	0.0641026	0.0120482	0	0	0.157303	0.0104167	0.030303	0.0176991	0	0.00806452	0.0232558	0.0357143	0.0649351	0.537975
275	Plxnb1	C1-7	SP	0.16	0.423077	0.714286	0	0.0344828	0.0322581	0.709677	0.0625	0	0.027027	0	0.128205	0	0.0217391	0.347826	0.0425532	0.06	0	0	0.185185	0.0181818	0.0545455	0.0178571	0	0.0178571	0.230769	0.184615	0.119403	0.0147059	0.0142857	0.0666667	0.141026	0.205128	0.349398	0.0120482	0.369048	0.0674157	0.458333	0.010101	0.00884956	0.333333	0	0.00775194	0.0142857	0.0779221	0.14557
276	Prom2	C1-7	SP	0.04	0.0384615	0.5	0	0	0	0	0	0	0.027027	0	0	0.0227273	0	0.0217391	0	0.44	0	0.0192308	0.0925926	0	0.0727273	0.0357143	0	0.0535714	0.0153846	0	0.0149254	0	0.0428571	0.12	0.0512821	0.346154	0.0722892	0	0.0238095	0	0.0104167	0	0	0.0406504	0.00806452	0.00775194	0.00714286	0.00649351	0
277	Ptk7	C1-7	SP	0.2	0.384615	0.785714	0.0344828	0.0344828	0.419355	0.129032	0.03125	0	0	0	0.25641	0	0	0.0869565	0	0.06	0.0588235	0	0.037037	0	0.0363636	0	0	0.0178571	0.138462	0.0461538	0.0895522	0.0147059	0.0571429	0.0266667	0.141026	0.307692	0.277108	0	0.27381	0.11236	0.270833	0.010101	0.0530973	0.130081	0	0.581395	0.242857	0.038961	0.202532
278	Pvrl1	C1-7	SP	0.16	0	0.535714	0.0344828	0	0.354839	0.0967742	0	0	0.027027	0.0769231	0.0769231	0.0681818	0.0217391	0.0652174	0.0212766	0.08	0.0196078	0.442308	0.037037	0.127273	0.0181818	0.0535714	0.232143	0.0178571	0.0615385	0	0.19403	0.102941	0	0	0.0641026	0.128205	0.240964	0	0.0952381	0	0.458333	0.010101	0	0.195122	0.0725806	0.0232558	0.114286	0.409091	0.0696203
279	Slc24A3	C1-7	SP	0.24	0.192308	0.535714	0	0.241379	0.354839	0.354839	0.0625	0	0	0	0.0512821	0.0454545	0	0	0.0212766	0.06	0.0196078	0	0.0185185	0	0.0181818	0.0357143	0	0.0178571	0.0307692	0.123077	0	0	0.128571	0	0.153846	0.0641026	0.0722892	0.0361446	0.190476	0.292135	0.0104167	0.010101	0.0265487	0.0243902	0.00806452	0.178295	0.0714286	0.318182	0.278481
280	Susd2	C1-7	SP	0.04	0.730769	0.214286	0	0	0.483871	0	0.03125	0	0.0810811	0	0.0512821	0.0454545	0.413043	0	0.0212766	0.04	0.117647	0	0.0185185	0	0	0	0	0.0892857	0.0153846	0.384615	0	0.0294118	0	0	0.115385	0.115385	0.0361446	0	0.047619	0.0224719	0.0520833	0.020202	0.0176991	0	0.233871	0.0155039	0.135714	0.0454545	0.0696203
281	Tacstd2	C1-7	SP	0.04	0.346154	0.964286	0	0.655172	0	0	0.1875	0.333333	0.0810811	0.102564	0.025641	0.0681818	0.0217391	0	0.0212766	0.36	0.0392157	0.0576923	0.0185185	0.0727273	0.236364	0.0357143	0.0357143	0.0535714	0.0307692	0.0307692	0.0298507	0.102941	0.571429	0.106667	0.0128205	0.410256	0.39759	0.060241	0	0.0337079	0.229167	0.0505051	0.00884956	0.0325203	0.016129	0.0387597	0.0285714	0.0454545	0
282	Tpbg	C1-7	SP	0.12	0.0384615	0.75	0.0344828	0.0344828	0.129032	0	0.03125	0	0.027027	0.102564	0.025641	0	0	0	0	0.2	0	0	0	0.0909091	0.0181818	0	0.0357143	0.0535714	0.138462	0	0.0447761	0.0147059	0	0.04	0.0897436	0.230769	0.156627	0.0240964	0.0595238	0.359551	0.0104167	0	0	0	0.00806452	0.0775194	0.0714286	0.558442	0.0189873
283	Wnt7B	C1-7	SP	0.08	0.192308	0.642857	0	0	0	0.322581	0.125	0	0.027027	0	0	0	0.0217391	0	0.0212766	0	0	0	0	0	0.0181818	0	0	0	0	0	0	0	0	0.0266667	0	0.294872	0.120482	0	0.154762	0	0.0729167	0	0	0	0	0.00775194	0.00714286	0.0714286	0
284	Ahsg	C2-10	SP	0.12	0	0.0714286	0	0.103448	0	0	0.03125	0.121212	0.243243	0	0.025641	0.0909091	0.0217391	0.347826	0.744681	0	0	0	0	0.0545455	0.109091	0.0178571	0.0357143	0.0714286	0.0153846	0.0153846	0.0149254	0.0147059	0	0.186667	0	0.0512821	0	0.0120482	0.0357143	0.0674157	0	0.0808081	0.0884956	0.0243902	0.104839	0.0387597	0.221429	0.038961	0.056962
285	H2-Q10	C2-10	SP	0	0	0.0357143	0	0.0344828	0.0322581	0	0.0625	0.757576	0.27027	0.025641	0	0	0.0217391	0.108696	0.446809	0	0.0196078	0	0.0185185	0.0363636	0.109091	0	0.0357143	0.0714286	0.0153846	0	0.0149254	0.0147059	0.0571429	0.0533333	0	0.0128205	0.0120482	0.0120482	0.0119048	0.011236	0	0.0909091	0.079646	0.0243902	0.0645161	0.00775194	0	0	0.00632911
286	Mug1	C2-10	SP	0.04	0	0	0	0	0	0	0.03125	0.0606061	0.297297	0.025641	0.025641	0	0.0217391	0.130435	0.659574	0	0.0196078	0	0	0	0.0363636	0	0.0178571	0.0535714	0.0461538	0	0.0597015	0.0147059	0	0.0266667	0	0	0.0120482	0	0.0238095	0.0224719	0.0104167	0.030303	0.0353982	0	0.00806452	0.00775194	0.0142857	0.0194805	0.00632911
287	Cebpe	C2-11	TF	0	0	0	0	0.0344828	0	0	0	0	0	0	0	0	0	0	0	0	0	0	0	0	0	0.0178571	0.0178571	0	0	0	0	0.0294118	0.685714	0	0.0128205	0	0	0	0	0	0	0.010101	0	0	0	0	0	0	0
288	Gfi1	C2-11	TF	0.12	0	0	0.137931	0.103448	0	0	0	0	0.243243	0.025641	0	0	0	0.0217391	0.0212766	0	0	0.0192308	0	0	0	0.0357143	0	0.0357143	0.0307692	0	0.0298507	0.0147059	0.757143	0	0	0	0.0120482	0	0	0	0	0.161616	0	0.00813008	0.00806452	0	0	0	0.00632911
289	Mmp9	C2-11	TF	0.32	0	0	0.0344828	0	0	0	0.03125	0.909091	0.513514	0.0769231	0.0512821	0.0681818	0	0	0.0425532	0.02	0	0.0192308	0.037037	0	0.0181818	0.0714286	0.0892857	0.0178571	0.0153846	0	0	0.0294118	0.0285714	0	0.0128205	0.0512821	0.0240964	0	0.0119048	0.011236	0.0104167	0.0808081	0.00884956	0.0162602	0.00806452	0.0155039	0.00714286	0.012987	0.0189873
290	F5	C2-11	SP	0.12	0.0384615	0	0.0344828	0	0	0	0	0.212121	0	0.0512821	0	0.0454545	0	0.0652174	0.170213	0	0	0	0.0185185	0.0363636	0	0.0535714	0.0178571	0.0892857	0.0307692	0	0.0298507	0.308824	0.385714	0	0.0128205	0.025641	0.144578	0	0	0.0224719	0	0.020202	0.00884956	0.504065	0.0806452	0	0	0.00649351	0
291	Il1R2	C2-11	SP	0.08	0	0.571429	0.0344828	0.0344828	0	0	0	0.878788	0.027027	0.025641	0	0.0681818	0.0652174	0	0	0.04	0	0.269231	0.12963	0.0363636	0.0363636	0.125	0.0178571	0.0357143	0	0.0153846	0.0447761	0.279412	0.328571	0	0.025641	0.0512821	0.108434	0.0120482	0	0.011236	0.0104167	0.030303	0.0353982	0.0406504	0.00806452	0.0232558	0.0571429	0.025974	0.0126582
292	Slco4C1	C2-11	SP	0	0.0384615	0	0	0	0	0	0	0.030303	0	0.025641	0	0	0.0217391	0.0217391	0	0.02	0	0	0.0185185	0	0	0	0.0178571	0.0535714	0.0153846	0	0.0149254	0	0.2	0	0	0	0.0240964	0	0	0.0561798	0.458333	0	0	0.00813008	0	0	0	0.0324675	0
293	Nfe2	C2-12	TF	0.04	0	0.0357143	0.103448	0.896552	0	0	0.0625	0.333333	0	0.025641	0	0.227273	0	0	0	0.06	0	0.115385	0.0185185	0.0181818	0.0181818	0.125	0.321429	0.0357143	0.0153846	0	0.0149254	0.647059	0.985714	0.0266667	0.025641	0.025641	0.0722892	0.0361446	0	0	0.0520833	0.020202	0.0265487	0.0487805	0.00806452	0.0232558	0.0357143	0.0194805	0.00632911
294	Atp1A3	C2-12	SP	0.08	0	0	0.0344828	0.793103	0.0322581	0.0322581	0.03125	0.424242	0.027027	0	0	0.227273	0.0217391	0.0217391	0.0212766	0.02	0	0.0576923	0	0	0	0.125	0.767857	0.0535714	0	0.0153846	0.0298507	0.838235	0.671429	0	0	0.0128205	0.0120482	0.253012	0.178571	1	0.0104167	0.020202	0	0.0162602	0	0.00775194	0.00714286	0.928571	0.0126582
295	Cd33	C2-12	SP	0.16	0.0384615	0	0	0	0	0	0.03125	0.393939	0.027027	0	0	0.0454545	0	0	0.0638298	0	0.0392157	0.25	0.0185185	0	0	0.464286	0.0357143	0.0535714	0.0153846	0	0.0298507	0.338235	0.185714	0.0133333	0	0	0.0240964	0	0	0.011236	0.0104167	0.0505051	0.0265487	0.0243902	0.016129	0.0232558	0.00714286	0.012987	0.0253165
296	Gp49A	C2-12	SP	0.24	0	0	0	0.965517	0.0322581	0	0	0.787879	0.162162	0.025641	0	0.0909091	0	0	0.255319	0	0	0.134615	0	0.0181818	0	0.553571	0.267857	0.0178571	0	0.0153846	0.0149254	0.455882	0.0571429	0	0.025641	0	0.0120482	0	0	0	0	0.0707071	0.0176991	0.00813008	0	0.00775194	0.00714286	0	0
297	Lilrb4	C2-12	SP	0.4	0	0.0714286	0	0.827586	0	0	0.03125	0.818182	0.162162	0.102564	0	0.25	0	0	0.531915	0	0.0196078	0.134615	0.037037	0	0	0.714286	0.553571	0.0178571	0	0	0.0149254	0.852941	0.185714	0	0	0.0128205	0.0120482	0	0.0238095	0	0.0208333	0.10101	0.0176991	0.0162602	0.016129	0.0155039	0.0142857	0.012987	0.00632911
298	Ly75	C2-12	SP	0.32	0.115385	0.0357143	0.0689655	0.103448	0	0	0.0625	0.030303	0.108108	0.0512821	0	0.0454545	0	0.0869565	0.0212766	0.12	0.0196078	0.192308	0.0555556	0.0181818	0	0.125	0.0357143	0.0714286	0.0307692	0	0.0447761	0.0294118	0.328571	0.0133333	0	0.0512821	0.0843373	0.0240964	0	0	0.0520833	0.222222	0.0530973	0.105691	0	0	0.00714286	0.0194805	0.0189873
299	Pilrb2	C2-12	SP	0.16	0.0769231	0	0	0.0689655	0	0	0	0.424242	0	0	0	0.295455	0	0	0.468085	0	0	0.192308	0	0	0	0.214286	0.660714	0.0178571	0	0	0	0.382353	0.442857	0	0	0	0.0120482	0	0.0238095	0	0	0.020202	0	0	0	0	0.00714286	0	0
300	Bach2	C2-16	TF	0.24	0.0769231	0.0714286	0.551724	0.172414	0.0322581	0.16129	0	0	0.216216	0.102564	0.179487	0.0681818	0.0434783	0.130435	0.0425532	0	0.0784314	0.115385	0.0925926	0.0181818	0	0.196429	0.0357143	0.0178571	0.0461538	0	0.0746269	0.0588235	0.0285714	0	0.0769231	0.0512821	0.0843373	0.0240964	0.238095	0.247191	0.104167	0.343434	0.0884956	0.0325203	0.0241935	0.147287	0.171429	0.142857	0.00632911
301	Bcl11A	C2-16	TF	0.2	0	0.535714	0.586207	0.344828	0	0	0	0	0	0	0	0.386364	0	0.0652174	0	0	0.0196078	0.326923	0.62963	0.0181818	0	0.0892857	0.0714286	0.0357143	0.184615	0	0.179104	0.176471	0.671429	0	0.025641	0.025641	0.0843373	0.0120482	0.404762	0.865169	0	0.141414	0.0176991	0.300813	0.00806452	0	0.00714286	0.279221	0
302	Zfpm1	C2-16	TF	0.2	0	0.357143	0.413793	0.103448	0.0645161	0.0322581	0	0	0.216216	0.102564	0	0.0681818	0	0.130435	0.0425532	0.06	0.0392157	0.0192308	0.0555556	0.109091	0.0727273	0.0892857	0.0357143	0.0178571	0.0307692	0.0153846	0	0.0441176	0.114286	0	0.0128205	0.025641	0.060241	0	0.166667	0.0449438	0.0625	0.191919	0.123894	0.121951	0.00806452	0.0232558	0.05	0.175325	0.0443038
303	Bst1	C2-16	SP	0.2	0	0	0.655172	0	0	0	0.1875	0.484848	0	0.74359	0	0	0	0	0.0212766	0	0	0.192308	0	0.0545455	0.0181818	0.142857	0.0714286	0	0.0461538	0	0.0149254	0.132353	0.0142857	0	0	0	0	0	0	0	0	0.020202	0.0619469	0.00813008	0	0	0.00714286	0	0
304	Gfra1	C2-16	SP	0	0.5	0.0714286	0.793103	0.0344828	0	0	0.03125	0	0	0	0.025641	0.0227273	0	0.0434783	0.0212766	0	0.0392157	0	0.537037	0	0.0181818	0	0	0.0178571	0.107692	0.0153846	0.0298507	0.0147059	0	0	0.205128	0.025641	0.204819	0.0240964	0.309524	0.0786517	0.0208333	0.040404	0.00884956	0.577236	0.00806452	0.00775194	0.0214286	0.136364	0.0126582
305	Gfra2	C2-16	SP	0.08	0.0384615	0	0.586207	0	0.225806	0	0.03125	0	0.0540541	0	0.102564	0.0681818	0	0	0.12766	0	0	0.25	0	0	0	0.0892857	0.0178571	0	0.0461538	0	0.0447761	0.0147059	0.0142857	0	0.141026	0.025641	0.0120482	0.0120482	0.047619	0.0337079	0.0104167	0.020202	0	0.0162602	0	0.395349	0.25	0.116883	0
306	Tmem108	C2-16	SP	0.16	0.192308	0.0714286	0.517241	0.137931	0	0	0.03125	0	0	0	0	0	0.0217391	0.0217391	0.0212766	0.02	0	0	0.240741	0	0	0	0	0	0.0769231	0	0	0	0.0857143	0.0133333	0	0.0128205	0.0361446	0.0963855	0.369048	0	0	0.252525	0.00884956	0.268293	0.0483871	0	0	0.5	0.0189873
307	Ciita	C2-17	TF	0.4	0	0	0.0689655	0.0689655	0.0322581	0	0	0	0	0.025641	0	0.25	0	0	0.0425532	0	0.0392157	0.634615	0.0555556	0.0181818	0.0181818	0.464286	0.0178571	0.0357143	0	0	0.0149254	0.102941	0.0142857	0	0.0128205	0.025641	0.060241	0	0	0.101124	0.21875	0.111111	0.0265487	0.0162602	0	0.0155039	0.0285714	0.0584416	0.0189873
308	Ikzf3	C2-17	TF	0.36	0	0	0.137931	0.62069	0	0.0322581	0.03125	0	0.702703	0.025641	0	0.0227273	0	0	0	0.08	0	0	0	0.0181818	0	0.0535714	0.196429	0.0357143	0.0615385	0	0.0149254	0.0147059	0.0142857	0	0.025641	0	0	0.0120482	0.0119048	0.224719	0.0104167	0.636364	0.00884956	0.284553	0.00806452	0	0.00714286	0.00649351	0.0126582
309	Irf4	C2-17	TF	0.44	0	0.107143	0.275862	0.0689655	0	0	0	0	0.135135	0	0	0.0227273	0	0	0.0425532	0	0.0196078	0.307692	0	0	0	0.142857	0.0714286	0.0535714	0.0153846	0	0.0597015	0.0735294	0.0142857	0	0.0512821	0.0384615	0.0240964	0	0.0119048	0	0	0.131313	0.00884956	0	0	0	0.0214286	0.00649351	0
310	Lef1	C2-17	TF	0.08	0.0384615	0	0.931034	0.103448	0.0322581	0	0	0.030303	0.162162	0.025641	0	0.0227273	0.0217391	0.0217391	0.0425532	0	0	0	0.0185185	0	0	0.0357143	0	0.0178571	0.0153846	0.0153846	0.0149254	0.0294118	0.0428571	0.0266667	0.0128205	0	0	0.0120482	0.119048	0.0449438	0.0208333	0.626263	0.0442478	0.0243902	0.016129	0.00775194	0.00714286	0.025974	0.0126582
311	Pax5	C2-17	TF	0.04	0	0	0.517241	0.0344828	0	0	0	0	0	0	0	0.0227273	0	0	0	0	0	0	0	0	0	0	0.0178571	0	0.0153846	0	0.0597015	0	0	0	0	0.0128205	0	0	0	0	0	0.0606061	0	0	0	0	0	0.00649351	0
312	Pou2Af1	C2-17	TF	0.32	0	0	0.931034	0.206897	0	0	0.03125	0	0	0	0.025641	0.0227273	0	0	0.0638298	0.02	0.0392157	0	0	0	0	0.0178571	0.0178571	0	0	0.0153846	0.0447761	0.0147059	0.0142857	0	0	0.0128205	0.0120482	0.0120482	0.0119048	0.0224719	0	0.242424	0.0176991	0.00813008	0	0.00775194	0	0.0324675	0.0126582
313	Spib	C2-17	TF	0.4	0	0	0.689655	0.206897	0	0.0322581	0	0	0	0	0	0.0909091	0	0	0	0	0	0.134615	0.0555556	0	0	0.0535714	0	0.0535714	0.0307692	0.0461538	0.641791	0.0294118	0.0285714	0	0.0128205	0	0.0120482	0.0120482	0.0119048	0	0	0.191919	0.00884956	0.0243902	0	0.0232558	0.00714286	0.038961	0
314	Btla	C2-17	SP	0.16	0	0	0.0344828	0.206897	0	0.0322581	0.03125	0	0.135135	0	0	0.0909091	0	0	0	0	0	0.480769	0	0	0	0.107143	0.0714286	0.0892857	0.0153846	0	0	0.0735294	0.0428571	0	0	0.025641	0.0240964	0	0	0	0.0104167	0.272727	0.0176991	0	0	0.00775194	0.00714286	0.0194805	0.00632911
315	Ccr7	C2-17	SP	0.68	0.0384615	0.0357143	0.172414	0.172414	0	0	0.03125	0.151515	0.108108	0.025641	0	0.113636	0.0217391	0	0.0212766	0.1	0.0588235	0.134615	0.037037	0.0181818	0.0363636	0.0714286	0.0714286	0.214286	0.0461538	0.0307692	0.0298507	0.0588235	0.0428571	0.0133333	0.025641	0.0128205	0.0481928	0.0481928	0.0238095	0.011236	0.03125	0.474747	0.0619469	0.0243902	0.0241935	0.0465116	0.0285714	0.038961	0.0443038
316	Cd19	C2-17	SP	0.32	0	0	0.965517	0.206897	0.0322581	0.0322581	0.0625	0.030303	0.0540541	0.0512821	0	0.0909091	0	0.0217391	0	0	0.0392157	0.0769231	0	0	0.0181818	0.0357143	0.0357143	0.0178571	0.0461538	0.0307692	0.0298507	0.0147059	0	0	0.0384615	0.0128205	0	0.0481928	0.0119048	0.011236	0.0104167	0.222222	0.0176991	0.0162602	0	0.0155039	0.0214286	0.0649351	0.0126582
317	Cd22	C2-17	SP	0.28	0	0	0.137931	0.172414	0	0	0	0	0	0	0	0.136364	0	0	0.148936	0	0	0.0769231	0	0	0	0.0892857	0.0178571	0.0178571	0.0153846	0	0.0447761	0.0147059	0.0142857	0	0.0384615	0	0	0	0	0	0	0.161616	0	0.00813008	0	0.0387597	0	0.00649351	0.00632911
318	Cd40	C2-17	SP	0.52	0	0	0.137931	0	0.0645161	0	0	0	0	0.128205	0	0.25	0	0.0217391	0.12766	0.24	0.117647	0.192308	0	0.0363636	0	0.267857	0.0892857	0.0178571	0.0307692	0	0.0149254	0.176471	0.0142857	0	0.0128205	0.0641026	0	0.0120482	0	0.011236	0.0208333	0.0909091	0.123894	0	0	0.379845	0.15	0.025974	0.0253165
319	Cd79A	C2-17	SP	0.44	0.0769231	0.107143	1	0.310345	0.0322581	0.0967742	0.03125	0.121212	0.0540541	0.0769231	0.025641	0.136364	0.0217391	0.0217391	0.0638298	0.08	0.0392157	0.134615	0.037037	0.0181818	0	0.0535714	0.125	0.0178571	0.123077	0.107692	0.223881	0.132353	0.0428571	0.0133333	0.0769231	0.0641026	0.0722892	0.0963855	0.0833333	0.0561798	0.0729167	0.282828	0.0442478	0.0894309	0.0403226	0.0620155	0.0428571	0.116883	0.0379747
320	Cd79B	C2-17	SP	0.4	0.0384615	0.0357143	1	0.551724	0	0.0322581	0.03125	0.0909091	0.0810811	0.025641	0.102564	0.159091	0.0217391	0.0217391	0.0851064	0.14	0.0392157	0.115385	0.037037	0.0181818	0	0.125	0.0892857	0.0535714	0.0615385	0.0615385	0.0895522	0.176471	0.571429	0	0.102564	0.0897436	0.0361446	0.0722892	0.047619	0.0674157	0.208333	0.323232	0.0265487	0.0569106	0.016129	0.0697674	0.0214286	0.11039	0.056962
321	Cxcr5	C2-17	SP	0.24	0.115385	0.321429	0.206897	0.172414	0.129032	0	0.125	0	0	0.025641	0.102564	0.0454545	0.0217391	0.0217391	0.0212766	0	0.0196078	0.0384615	0.0185185	0.0545455	0.0181818	0.0357143	0.0178571	0.0535714	0.0923077	0.138462	0.0447761	0.0147059	0	0.0133333	0.128205	0.115385	0.0361446	0.0361446	0.107143	0.0337079	0.1875	0.191919	0.079646	0.0406504	0.016129	0.0775194	0.15	0.0324675	0.0696203
322	Il7R	C2-17	SP	0.4	0.0384615	0	0.793103	0.62069	0	0	0.03125	0	0.27027	0.025641	0.0512821	0.113636	0	0	0.0425532	0.04	0	0.230769	0	0.0181818	0.0181818	0.232143	0.0178571	0.107143	0.0153846	0.0153846	0.0597015	0	0.0571429	0	0.025641	0.0128205	0	0.0240964	0.0119048	0.0224719	0.03125	0.686869	0.00884956	0.0243902	0	0.0155039	0	0.00649351	0.00632911
323	Ly9	C2-17	SP	0.28	0	0	0.241379	0.275862	0.0322581	0.0322581	0	0.030303	0.594595	0	0	0.113636	0	0.0217391	0.234043	0	0	0.211538	0	0	0	0.196429	0.25	0.0892857	0.0153846	0	0	0.308824	0.228571	0.0266667	0	0	0	0.0120482	0.0119048	0	0.0208333	0.555556	0	0.00813008	0.00806452	0.0155039	0	0	0.0126582
324	Ms4A1	C2-17	SP	0.4	0	0	0.137931	0.172414	0	0.0322581	0	0.030303	0	0.025641	0	0.113636	0	0	0.0425532	0.02	0.0196078	0.0192308	0.0185185	0.0363636	0.0363636	0.0357143	0.0178571	0.0178571	0.0307692	0.0153846	0.0447761	0	0	0	0.0384615	0.0769231	0	0.0240964	0.0357143	0.0224719	0.0104167	0.181818	0.00884956	0	0.0322581	0.0232558	0.0142857	0.0519481	0.0316456
325	P2Ry10	C2-17	SP	0.36	0	0	0	0.37931	0	0	0	0.030303	0.27027	0	0.025641	0.0909091	0	0.0217391	0	0.02	0.0196078	0.615385	0	0.0181818	0	0.142857	0.0357143	0.0535714	0.0153846	0	0	0.0147059	0.0142857	0	0.025641	0.025641	0	0	0	0	0	0.353535	0	0.00813008	0	0.0155039	0	0	0.00632911
326	Slamf6	C2-17	SP	0.2	0	0	0.896552	0.206897	0	0	0	0.030303	0.162162	0	0.025641	0.0681818	0	0.0217391	0.0212766	0.02	0.0196078	0.0576923	0	0.0181818	0	0.285714	0.0357143	0.0535714	0	0.0307692	0.0447761	0.0294118	0.0428571	0.0133333	0	0	0	0.0120482	0.0238095	0	0	0.454545	0.00884956	0.00813008	0.00806452	0.0155039	0.00714286	0.00649351	0
327	Tcf7	C2-18	TF	0.2	0.0769231	0.285714	0.137931	0.448276	0	0.0322581	0.03125	0.0606061	0.351351	0.179487	0.0769231	0.136364	0	0.0434783	0.0425532	0.06	0.0392157	0.0384615	0.0185185	0.0727273	0.0909091	0.107143	0.0535714	0.142857	0.0769231	0.0461538	0.0149254	0.0147059	0.0571429	0.0666667	0.025641	0.153846	0.108434	0.0240964	0.0595238	0.157303	0.0208333	0.838384	0.0530973	0.0406504	0.0241935	0.0697674	0.0785714	0.038961	0.0126582
328	Cd2	C2-18	SP	0.28	0.0384615	0	0.103448	0.482759	0	0	0	0.030303	0.864865	0	0	0.0227273	0	0.0434783	0.0212766	0	0.137255	0.0769231	0	0	0.0363636	0.142857	0.0357143	0.0714286	0.0307692	0	0.0447761	0.0588235	0.0142857	0	0.0128205	0.0769231	0	0	0.047619	0.0561798	0	0.868687	0.0442478	0.0243902	0.016129	0.0232558	0	0.0194805	0.0189873
329	Cd27	C2-18	SP	0.16	0.0384615	0.0714286	0.241379	0.310345	0.0645161	0	0.03125	0	0.486486	0.102564	0.025641	0.0909091	0.0217391	0.0652174	0	0.06	0	0.0384615	0.0555556	0.0363636	0	0.0178571	0.0535714	0.0714286	0.0307692	0.0153846	0.0298507	0.0441176	0.442857	0.0266667	0.0384615	0.0769231	0.0240964	0.0361446	0.0238095	0.0224719	0.03125	0.79798	0.0707965	0.0569106	0.0322581	0.0465116	0.0285714	0.025974	0.0126582
330	Cd3D	C2-18	SP	0.08	0	0.0357143	0	0.310345	0	0	0.03125	0.030303	0.864865	0.0769231	0	0.0454545	0	0	0	0.02	0	0.0192308	0	0.0181818	0	0.0892857	0.0714286	0.0892857	0.0307692	0.0307692	0	0.0441176	0.0714286	0.0133333	0.0128205	0.0128205	0.0481928	0.0361446	0.0119048	0.0224719	0.0208333	0.939394	0.0353982	0.00813008	0.016129	0.0232558	0.00714286	0	0.0443038
331	Cd3G	C2-18	SP	0.08	0	0.0357143	0	0.310345	0	0	0.0625	0.030303	0.864865	0	0	0.0681818	0	0	0	0	0	0.0192308	0	0.0181818	0.0181818	0.0535714	0	0.0892857	0.0153846	0.0307692	0	0.0147059	0.0285714	0.0266667	0.0128205	0.0128205	0.0481928	0	0.0238095	0.011236	0	0.959596	0.0176991	0	0.0322581	0.0155039	0.0285714	0.025974	0.0126582
332	Lrp2	C2-2	SP	0.32	0	0	0	0	0	0	0.09375	0	0.027027	0.025641	0	0	0.847826	0.0652174	0	0.32	0	0	0	0	0.0181818	0.0178571	0	0.125	0.0307692	0	0.0746269	0	0	0.0266667	0.0769231	0.102564	0.0361446	0	0.0119048	0.011236	0.677083	0.010101	0.0176991	0	0.887097	0.00775194	0.00714286	0.00649351	0.0126582
333	Pth1R	C2-2	SP	0.12	0	0	0	0.0344828	0.290323	0.16129	0.15625	0	0.027027	0	0.410256	0	0.782609	0.173913	0.0425532	0.02	0.0196078	0	0.037037	0.0181818	0.290909	0	0	0	0.0153846	0.338462	0.0298507	0	0.0428571	0.253333	0.179487	0.0384615	0.0240964	0.0120482	0.047619	0.0449438	0.0104167	0.030303	0.00884956	0	0.637097	0.155039	0.157143	0.0714286	0.386076
334	Wnt5A	C2-22	TF,SP	0.16	0.192308	0.321429	0	0	0.483871	0.0645161	0.125	0	0.027027	0.025641	0.74359	0	0	0.173913	0	0.06	0	0	0.0185185	0	0.0363636	0.0178571	0	0.0178571	0.0153846	0.0307692	0.0597015	0	0.0142857	0.04	0.0512821	0.230769	0.0361446	0	0.047619	0.011236	0	0	0	0.0162602	0.00806452	0.178295	0.421429	0.0584416	0.0189873
335	Bmp4	C2-22	TF	0.12	0.0384615	0.821429	0	0	0.967742	0.0322581	0.15625	0	0	0.230769	0.358974	0.0227273	0.0652174	0.0217391	0.0212766	0.04	0.0784314	0.0192308	0.0185185	0.6	0.0181818	0.0178571	0.0357143	0.0357143	0	0.0307692	0.0149254	0	0.0285714	0.12	0.141026	0.0641026	0.0481928	0.0361446	0.202381	0.011236	0.5	0.040404	0.0265487	0.00813008	0.0564516	0.589147	0.671429	0.012987	0.151899
336	Gli3	C2-22	TF	0.16	0.192308	0.357143	0	0	0.677419	0.225806	0.125	0	0	0.025641	0.205128	0	0	0	0	0	0	0.0192308	0	0	0.0181818	0.0178571	0	0.0357143	0.0153846	0.0153846	0.0746269	0	0	0	0.0512821	0.0897436	0.108434	0.0120482	0.0952381	0.247191	0.0520833	0	0.00884956	0	0	0.0852713	0.307143	0.0194805	0.208861
337	Glis2	C2-22	TF	0.12	0.0384615	0	0.0344828	0	0.451613	0.129032	0.25	0	0	0.0769231	0.230769	0	0.326087	0.0869565	0	0.1	0	0.0576923	0.314815	0.0727273	0.109091	0	0	0	0.184615	0.107692	0.0149254	0	0.0428571	0.133333	0.192308	0.128205	0.0120482	0.0120482	0.166667	0.0337079	0.0520833	0	0.0530973	0.195122	0.169355	0.20155	0.571429	0.123377	0.202532
338	Nr4A3	C2-22	TF	0.16	0.0769231	0.178571	0	0	0.129032	0.0322581	0.09375	0.0606061	0.135135	0.025641	0.153846	0.0227273	0	0.0434783	0	0.1	0	0.192308	0	0.0181818	0	0.178571	0	0.0357143	0.138462	0.0615385	0.0149254	0.0147059	0	0.0133333	0.384615	0.0769231	0.108434	0	0.0357143	0.179775	0.0104167	0.010101	0	0.0162602	0	0.124031	0.207143	0.136364	0.0506329
339	Prrx1	C2-22	TF	0.44	0	0	0	0	0.83871	0.580645	0.125	0	0	0.025641	0.0769231	0	0	0.782609	0	0.02	0	0	0.037037	0.0363636	0	0.0357143	0.0178571	0.0178571	0	0.507692	0.0298507	0.0294118	0	0.0266667	0.294872	0.102564	0.0120482	0	0.130952	0.0224719	0	0.010101	0	0.0162602	0	0.170543	0.657143	0.0194805	0.563291
340	Tshz3	C2-22	TF	0.12	0.0769231	0	0	0.0689655	0.354839	0	0.09375	0	0.027027	0.0512821	0.102564	0	0	0.0217391	0.0212766	0	0.117647	0	0.388889	0.0545455	0	0.0178571	0	0.0535714	0.0153846	0.0615385	0	0	0	0	0.230769	0.0641026	0.0481928	0	0.0595238	0.0674157	0	0	0.0884956	0.439024	0.00806452	0.0620155	0.4	0.188312	0.202532
341	Zbtb16	C2-22	TF	0.16	0.0769231	0.392857	0	0.0344828	0.322581	0.258065	0.21875	0.030303	0.297297	0.0769231	0.487179	0.0681818	0.0434783	0.434783	0	0.3	0.235294	0.115385	0.0740741	0.127273	0	0.125	0.196429	0.0714286	0.0461538	0.215385	0.0447761	0.161765	0.157143	0	0.423077	0.25641	0.204819	0.0240964	0.178571	0.0449438	0.28125	0.111111	0.079646	0.0243902	0.0241935	0.410853	0.571429	0.201299	0.183544
342	Adamtsl4	C2-22	SP	0.12	0.307692	0.178571	0	0.0344828	0.193548	0	0.03125	0.0909091	0.027027	0.0769231	0.205128	0	0	0.391304	0	0.12	0.0980392	0	0.0185185	0.109091	0	0.0714286	0.0892857	0.0178571	0.0307692	0.107692	0.0895522	0.102941	0.0428571	0	0.230769	0.0769231	0.228916	0.0361446	0.107143	0.0449438	0.0625	0.0606061	0.079646	0.0569106	0.00806452	0.162791	0.471429	0.038961	0.0886076
343	Antxr1	C2-22	SP	0.2	0.153846	0.857143	0.0344828	0	0.774194	0.225806	0.125	0	0.027027	0.205128	0.74359	0	0	0.0217391	0	0.44	0.0392157	0.0576923	0	0.254545	0	0.0357143	0	0.0535714	0.0307692	0.153846	0.0447761	0	0.0142857	0	0.461538	0.102564	0.108434	0.0361446	0.154762	0.123596	0.770833	0	0	0.0243902	0	0.48062	0.835714	0.038961	0.202532
344	Boc	C2-22	SP	0.16	0.730769	0.392857	0	0.0344828	0.677419	0.193548	0.21875	0	0	0.0512821	0.512821	0.0227273	0	0	0	0.12	0.176471	0.0192308	0.0185185	0.109091	0.0363636	0.0178571	0	0.0535714	0.169231	0.0615385	0.0895522	0.0147059	0.0142857	0.0266667	0.166667	0.128205	0.120482	0.0481928	0.0595238	0.011236	0.0104167	0	0.230088	0.0325203	0.016129	0.341085	0.642857	0.0844156	0.240506
345	Col16A1	C2-22	SP	0.2	0.0384615	0.642857	0	0	0.677419	0	0.09375	0.030303	0	0	0.410256	0	0	0.0434783	0.0425532	0	0.0196078	0	0	0.0181818	0	0	0	0.0714286	0.107692	0.0769231	0.0895522	0	0.0285714	0	0.217949	0.153846	0.0843373	0.0240964	0.0714286	0.0337079	0.145833	0.010101	0	0.00813008	0	0.248062	0.557143	0.025974	0.126582
346	Cpxm1	C2-22	SP	0.28	0.0384615	0.0357143	0	0	0.741935	0.129032	0.25	0.030303	0	0.025641	0.102564	0	0	0.0217391	0	0.02	0.0196078	0	0.0185185	0.0727273	0.0181818	0.0178571	0	0.0892857	0	0.0461538	0.0447761	0.0147059	0.0428571	0.0266667	0.0641026	0.0512821	0.0240964	0.0481928	0.0595238	0.0337079	0.0208333	0	0	0.0325203	0.016129	0.271318	0.771429	0.012987	0.0316456
347	Dkk3	C2-22	SP	0.44	0.0769231	0.285714	0.103448	0	0.258065	0.419355	0.1875	0.0909091	0.027027	0.0769231	0.769231	0	0	0.0869565	0	0.02	0.0392157	0.192308	0	0.109091	0.0363636	0.0892857	0.0535714	0.0892857	0.0307692	0.0923077	0.0298507	0.0294118	0.0142857	0	0.102564	0.153846	0.144578	0.0481928	0.214286	0.0561798	0.03125	0.010101	0.00884956	0.0325203	0.0645161	0.790698	0.678571	0.201299	0.322785
348	Gpnmb	C2-22	SP	0.2	0	0.142857	0	0	0.193548	0.16129	0.125	0	0	0	0.282051	0	0	0.0217391	0.0212766	0.02	0.0196078	0	0	0.0181818	0.0181818	0.0892857	0.0178571	0.0714286	0	0.0307692	0.0149254	0	0.0285714	0.0133333	0.0641026	0.0384615	0.0240964	0.0240964	0.047619	0.011236	0.0208333	0.010101	0.0176991	0.00813008	0.00806452	0.0387597	0.514286	0.00649351	0.0126582
349	Igsf10	C2-22	SP	0.16	0	0	0	0	0.935484	0	0.0625	0	0	0	0.461538	0	0	0.0217391	0	0	0.0980392	0	0.166667	0	0.0181818	0	0	0.0178571	0.0461538	0.0615385	0.0298507	0	0.0142857	0.0266667	0.102564	0.025641	0.0361446	0	0.154762	0.0337079	0.0104167	0	0	0.0325203	0	0.465116	0.807143	0.0844156	0.107595
350	Lepre1	C2-22	SP	0.2	0.0384615	0	0	0.0689655	0.741935	0.129032	0.1875	0	0	0.102564	0.25641	0	0.0434783	0.173913	0.0212766	0.1	0.0392157	0	0.314815	0.109091	0	0.160714	0.0357143	0.0357143	0.0923077	0.123077	0.0149254	0.0147059	0.428571	0.08	0.205128	0.115385	0.0481928	0.0120482	0.178571	0.179775	0.0729167	0.040404	0.0265487	0.178862	0.0241935	0.263566	0.45	0.0584416	0.208861
351	Mrc2	C2-22	SP	0.24	0	0	0	0.0344828	0.806452	0	0.15625	0	0	0	0.205128	0	0.0217391	0.0217391	0	0	0	0	0	0.0181818	0	0.0178571	0	0.0178571	0.0307692	0.0461538	0.0298507	0	0	0.0133333	0.115385	0.0512821	0	0.0120482	0.0238095	0	0.104167	0	0.00884956	0.00813008	0	0.635659	0.578571	0.025974	0.227848
352	Npr2	C2-22	SP	0.08	0.115385	0	0.0344828	0.137931	0.483871	0.193548	0.0625	0	0	0.025641	0.358974	0	0.0434783	0.434783	0.0425532	0.16	0.235294	0.0192308	0.407407	0.0181818	0.0363636	0	0	0	0	0.0153846	0.0298507	0	0	0.0133333	0.179487	0.0512821	0.0361446	0	0.190476	0.0898876	0.53125	0.030303	0.0884956	0.373984	0.0322581	0.395349	0.421429	0.246753	0
353	Postn	C2-22	SP	0.16	0.0384615	0.142857	0.0344828	0.0344828	0.129032	0.0645161	0.125	0.030303	0.027027	0	0.102564	0.0227273	0.0434783	0	0.0212766	0.02	0.137255	0.0961538	0.037037	0.0181818	0.0363636	0.107143	0.0535714	0.0535714	0.123077	0.169231	0.0746269	0.0588235	0.0285714	0.0266667	0.307692	0.115385	0.0481928	0.0843373	0.142857	0.0674157	0.0416667	0.0505051	0.0707965	0.0243902	0.016129	0.0775194	0.0928571	0.0844156	0.892405
354	Procr	C2-22	SP	0.12	0.192308	0	0	0.0689655	0.354839	0	0.125	0	0.027027	0.307692	0.025641	0.0681818	0.0217391	0	0.12766	0.02	0.176471	0.0384615	0	0.218182	0.0181818	0.0357143	0.0178571	0	0	0.169231	0.0149254	0.0441176	0.1	0	0.166667	0.115385	0.156627	0	0	0.0224719	0.0208333	0	0.0973451	0.0162602	0.0241935	0.0155039	0.0571429	0.025974	0.0886076
355	Ptgfrn	C2-22	SP	0.16	0.307692	0.428571	0	0	0.806452	0.0967742	0.09375	0.030303	0.027027	0.307692	0.282051	0	0.0217391	0.347826	0.0212766	0.06	0.294118	0.134615	0.037037	0.0181818	0.0181818	0.0714286	0.0178571	0.0178571	0.138462	0.0307692	0.119403	0.0294118	0	0	0.179487	0.166667	0.0843373	0	0.0357143	0.235955	0.552083	0	0	0.0894309	0.00806452	0.147287	0.435714	0.103896	0.056962
356	Reck	C2-22	SP	0.28	0	0	0.0344828	0.137931	0.612903	0.0322581	0.15625	0.0606061	0.027027	0.0512821	0.358974	0	0	0.0217391	0	0.08	0.0588235	0	0.0740741	0.127273	0	0.0357143	0	0.0892857	0.0307692	0.123077	0.0149254	0.0147059	0.1	0.0133333	0.153846	0.0769231	0.0240964	0.0361446	0.107143	0.146067	0.09375	0.0909091	0.079646	0.138211	0	0.364341	0.492857	0.0714286	0.0696203
357	Slc39A14	C2-22	SP	0.16	0.0384615	0.0714286	0	0.137931	0.258065	0.0322581	0.03125	0	0.0540541	0.025641	0.153846	0	0.0217391	0.652174	0.0425532	0.38	0.117647	0.0769231	0.203704	0.0545455	0.0181818	0.0892857	0.0357143	0.0178571	0.123077	0.0307692	0.0447761	0.0441176	0.0857143	0.0666667	0.282051	0.115385	0.060241	0.0240964	0.0833333	0.134831	0.0104167	0.0505051	0.00884956	0.105691	0.00806452	0.155039	0.264286	0.188312	0.0126582
358	Slit3	C2-22	SP	0.2	0	0.0357143	0	0	1	0	0.1875	0	0	0.025641	0.0769231	0.0227273	0.0217391	0.152174	0	0	0	0	0	0.0545455	0.0181818	0	0.0535714	0.0892857	0.0307692	0.169231	0.0149254	0.0147059	0.0142857	0	0.217949	0.102564	0.0361446	0.0120482	0.0714286	0.741573	0.0104167	0	0.0884956	0.0406504	0	0.542636	0.742857	0.194805	0.0886076
359	Timp1	C2-22	SP	0.16	0	0	0	0	0.451613	0.0645161	0.09375	0.030303	0.027027	0.025641	0.0512821	0	0.0217391	0.0652174	0	0	0.0392157	0.0192308	0	0.109091	0.0181818	0.0178571	0.0178571	0	0.0307692	0	0.0149254	0.0147059	0.0142857	0	0.141026	0.0769231	0.0361446	0	0.0119048	0.0337079	0.0104167	0	0.00884956	0.0569106	0	0.108527	0.7	0.0324675	0.0189873
360	Hey2	C2-23	TF	0	0.0384615	0	0	0	0	0	0.03125	0	0	0	0.025641	0	0	0.0652174	0	0.02	0	0	0	0.327273	0	0	0.0357143	0	0	0.461538	0.0298507	0	0.0142857	0	0.102564	0.025641	0.0120482	0	0.047619	0.0337079	0	0	0.0265487	0.00813008	0	0.00775194	0.0285714	0.025974	0.227848
361	Heyl	C2-23	TF	0.16	0	0	0.275862	0	0.258065	0.0322581	0.15625	0	0	0	0.0769231	0	0	0.0869565	0	0.08	0	0	0.037037	0.0363636	0.0181818	0	0.0178571	0.0535714	0.0307692	0.6	0.0298507	0.0147059	0	0	0.384615	0.0512821	0.0240964	0.0120482	0.0833333	0.011236	0	0.010101	0.0176991	0.0162602	0.0322581	0.387597	0.485714	0.0584416	0.85443
362	Notch3	C2-23	TF	0.08	0.230769	0	0.0344828	0	0.387097	0.129032	0.125	0	0	0.025641	0.0769231	0	0	0.108696	0	0.08	0	0	0.0185185	0.0363636	0	0	0	0.0178571	0.0307692	0.892308	0.0597015	0	0.0142857	0.0133333	0.602564	0.282051	0.0481928	0	0.0119048	0.314607	0	0.010101	0	0.0487805	0.00806452	0.0310078	0.00714286	0.116883	0.943038
363	Prdm16	C2-23	TF	0.08	0.5	0.107143	0.0344828	0.0689655	0.0322581	0.0645161	0	0	0.027027	0.025641	0.0512821	0	0	0.282609	0.0425532	0.18	0.117647	0	0.0555556	0.363636	0.127273	0.0178571	0.0178571	0.0357143	0.107692	0.261538	0.0895522	0.0147059	0.1	0.12	0.179487	0.153846	0.0963855	0.0120482	0.119048	0.168539	0.364583	0.010101	0.19469	0.170732	0	0	0.0285714	0.0779221	0.113924
364	Tbx18	C2-23	TF	0.04	0	0	0	0	0	0	0.0625	0	0	0	0	0	0	0.0434783	0	0	0	0	0	0.0181818	0	0	0	0.0178571	0.0153846	0.153846	0.0149254	0	0	0	0.0384615	0.025641	0	0	0.0119048	0.011236	0	0	0	0.00813008	0	0	0.0142857	0.025974	0.335443
365	Atp1B2	C2-23	SP	0.08	0	0	0.0344828	0.0689655	0.548387	0.967742	0.28125	0	0	0.025641	0.435897	0.0909091	0	0.326087	0.0212766	0	0.0196078	0	0.314815	0.0181818	0.0363636	0.0178571	0	0	0	0.876923	0	0.0147059	0.0285714	0.0266667	0.384615	0.0769231	0.0240964	0.204819	0.357143	0.292135	0.0208333	0	0.0353982	0.585366	0.016129	0.131783	0.135714	0.772727	0.936709
366	Cspg4	C2-23	SP	0.04	0.0769231	0.214286	0	0	0.354839	0	0.0625	0	0.027027	0.025641	0.0769231	0	0.0434783	0.195652	0	0.04	0.0196078	0	0	0.0181818	0	0.0178571	0	0.0357143	0.0461538	0.523077	0.0746269	0	0	0.0533333	0.371795	0.0897436	0	0.0120482	0.22619	0.0224719	0	0	0.00884956	0	0.0483871	0.0155039	0.0642857	0.116883	0.860759
367	Itga1	C2-23	SP	0.16	0	0	0.0344828	0.344828	0.322581	0.0645161	0.34375	0	0.432432	0.615385	0.230769	0.0227273	0.0217391	0.326087	0.106383	0.04	0.372549	0.192308	0	0.363636	0.127273	0.0714286	0.0178571	0.0535714	0.107692	0.507692	0.0447761	0.132353	0.0857143	0.12	0.397436	0.102564	0.0963855	0.0120482	0.0238095	0.0337079	0.0833333	0.0909091	0.318584	0.00813008	0.0967742	0.0930233	0.15	0.0584416	0.867089
368	Mcam	C2-23	SP	0.04	0.0384615	0.142857	0	0.0344828	0.0322581	0	0.09375	0.030303	0.0540541	0.538462	0.179487	0	0.0217391	0.0652174	0	0.12	0.0392157	0.0192308	0.037037	0.745455	0	0.0178571	0.0178571	0.0535714	0	0.784615	0.0149254	0.0294118	0.0142857	0.0666667	0.435897	0.166667	0.0240964	0.0481928	0.285714	0.0674157	0.0104167	0.040404	0.292035	0.0325203	0.00806452	0.0232558	0.0357143	0.0974026	0.797468
369	S1Pr3	C2-23	SP	0.2	0	0	0.0344828	0	0.516129	0	0.09375	0	0	0	0.871795	0	0	0.0217391	0.0212766	0.02	0	0.0192308	0	0	0	0.0357143	0	0.0714286	0	0.538462	0.0149254	0	0.285714	0.0266667	0.346154	0.102564	0	0	0.0238095	0.0898876	0	0.020202	0.00884956	0.0162602	0	0.457364	0.192857	0.0779221	0.822785
370	Tbx2	C2-24	TF	0	0	0	0	0	0.419355	0	0.09375	0.030303	0.0810811	0.025641	0.923077	0.0227273	0	0	0.0212766	0.1	0.0196078	0.0384615	0	0.0181818	0.0545455	0.0178571	0.0178571	0	0.0307692	0.738462	0.0149254	0	0	0	0.230769	0.179487	0.0120482	0.0120482	0.0357143	0.0224719	0.0208333	0	0.159292	0	0.16129	0.767442	0.457143	0.0194805	0.56962
371	Tbx3	C2-24	TF	0.04	0.0769231	0.0714286	0	0	0.0967742	0	0.15625	0.030303	0.0540541	0.487179	0.589744	0	0	0.173913	0	0.58	0.0196078	0	0.0185185	0.309091	0	0.0178571	0.0178571	0.0178571	0.230769	0.6	0.313433	0.0294118	0	0	0.435897	0.538462	0.0240964	0.0120482	0	0	0.0104167	0.010101	0.212389	0	0	0.27907	0.264286	0.0454545	0.417722
372	Ednra	C2-24	SP	0.16	0.0384615	0.0714286	0	0	0.451613	0.225806	0.09375	0	0	0	0.769231	0	0	0.695652	0.0212766	0.12	0	0.0192308	0.037037	0	0	0	0	0	0.0153846	0.738462	0.0149254	0	0.0571429	0.04	0.24359	0.0897436	0.0240964	0	0.154762	0.0224719	0.0208333	0	0.00884956	0.162602	0	0.813953	0.6	0.0844156	0.841772
373	Creb3L3	C2-3	TF	0	0	0	0	0	0.0645161	0	0	0	0.0540541	0.025641	0	0.0454545	0	0.0652174	0.106383	0	0	0	0.166667	0.0181818	0.0181818	0.0178571	0	0.0178571	0	0	0	0	0.0571429	0.0133333	0.0128205	0.0128205	0	0	0.0238095	0.011236	0	0	0.00884956	0.00813008	0	0	0	0.00649351	0
374	Gcgr	C2-3	TF	0	0	0	0	0	0	0	0	0	0	0	0	0	0	0	0.0212766	0	0	0	0	0	0.0909091	0	0	0.0357143	0.0153846	0.0153846	0.0149254	0	0.0142857	0.253333	0.0128205	0	0.0240964	0	0	0	0	0	0.00884956	0.0243902	0	0	0	0.0194805	0
375	Nr0B2	C2-3	TF	0.08	0	0	0	0	0	0	0	0	0.027027	0	0	0.0227273	0.0217391	0.5	0	0	0	0	0.0185185	0	0.0727273	0	0	0.0178571	0	0	0	0.0147059	0.185714	0.0666667	0.0128205	0	0.0361446	0.0120482	0	0	0	0	0	0	0.016129	0	0	0.012987	0
376	Nr1I3	C2-3	TF	0	0	0	0	0	0	0	0	0	0	0	0	0	0	0	0	0	0	0	0	0	0	0	0	0.0178571	0	0	0	0	0	0	0	0	0	0	0	0.0224719	0	0	0	0.00813008	0	0	0	0	0
377	Pon1	C2-3	SP	0.04	0	0.0357143	0	0	0	0	0	0	0.108108	0.025641	0	0	0	0.0869565	0.148936	0	0.0196078	0	0.0185185	0	0.0545455	0	0	0.0357143	0.0153846	0	0.0149254	0	0	0.04	0	0	0.0722892	0	0	0	0.291667	0.020202	0.0176991	0.0162602	0.00806452	0	0.00714286	0.00649351	0.00632911
378	Foxq1	C2-4	TF	0.16	0.153846	0.571429	0	0.0344828	0	0.0322581	0.03125	0	0.027027	0.025641	0.153846	0.0227273	0.0217391	0	0	0.1	0	0	0	0.0181818	0.0363636	0	0.0178571	0.0714286	0.0153846	0.0153846	0.119403	0.0294118	0	0.04	0.025641	0.0769231	0.289157	0.0120482	0.0357143	0.0674157	0.0208333	0.020202	0.0265487	0.097561	0.0241935	0.147287	0.0142857	0.0519481	0.0189873
379	Msx2	C2-4	TF	0	0	0.178571	0	0	0	0.709677	0	0	0	0	0	0	0	0	0	0	0	0	0	0	0.0181818	0	0	0.0178571	0	0.0153846	0.0298507	0.0147059	0	0	0	0.230769	0	0	0.0119048	0.011236	0.0104167	0	0	0	0	0.00775194	0	0.038961	0
380	Nfe2L3	C2-4	TF	0.12	0.153846	0	0	0	0	0	0.0625	0	0.0540541	0	0.025641	0.0227273	0	0.0217391	0	0.08	0	0.0192308	0	0.0181818	0	0.0178571	0	0.0178571	0.0307692	0	0.0895522	0	0.0285714	0.0266667	0.0384615	0.166667	0.108434	0.0120482	0.214286	0.011236	0	0	0.00884956	0.0243902	0.016129	0.00775194	0.0142857	0.025974	0.00632911
381	Shh	C2-4	TF	0.04	0.192308	0	0	0	0	0	0	0	0.027027	0	0	0	0.0217391	0	0.0212766	0	0	0	0.037037	0	0	0	0	0	0.0153846	0	0.179104	0	0	0.0133333	0	0.0128205	0	0.0120482	0	0.0561798	0.229167	0	0	0	0	0	0	0.0194805	0
382	Gpr39	C2-4	SP	0.08	0.192308	0	0	0	0.0322581	0	0.03125	0	0.027027	0	0	0	0	0	0	0	0	0	0.0555556	0	0.0181818	0	0	0	0.0307692	0	0.0895522	0	0.0142857	0.0133333	0	0	0.0240964	0	0	0.0337079	0.0208333	0	0	0.146341	0	0	0.0642857	0.0324675	0
383	Itga2	C2-4	SP	0.08	0	0.25	0	0.344828	0.0322581	0	0.03125	0	0.135135	0.102564	0	0	0	0	0.0212766	0	0	0	0	0.0909091	0.0181818	0	0	0	0.0615385	0	0.0895522	0	0	0	0.0897436	0.0384615	0	0	0	0.011236	0	0.0505051	0.0176991	0	0	0.0155039	0.0285714	0.00649351	0.00632911
384	Lipg	C2-4	SP	0.04	0	0	0	0	0	0	0	0	0	0	0.025641	0	0	0	0	0.04	0	0	0	0	0	0	0	0.0357143	0.0615385	0	0.0746269	0	0.0857143	0.0133333	0.115385	0	0.0120482	0	0	0	0.0416667	0	0.00884956	0.0162602	0	0.0852713	0.00714286	0.038961	0
385	Unc5A	C2-4	SP	0	0	0	0.0344828	0	0.0967742	0	0.03125	0	0.027027	0.025641	0	0	0	0.0217391	0	0	0	0	0.333333	0	0	0	0	0.0178571	0.292308	0	0	0	0.0857143	0	0.0512821	0.0128205	0.0481928	0.0481928	0.0595238	0.460674	0	0.020202	0.0619469	0.341463	0	0.0310078	0.0642857	0.376623	0.0632911
386	Atoh1	C2-7	TF	0	0	0.0357143	0	0	0	0	0	0	0	0	0	0	0	0	0	0	0	0.0192308	0.0185185	0	0	0	0	0	0.107692	0	0.0597015	0	0.0285714	0	0	0	0.0120482	0.0240964	0.0238095	0	0.0104167	0.010101	0	0.0162602	0	0.0155039	0	0.00649351	0.00632911
387	Creb3L4	C2-7	TF	0.08	0.0384615	0	0	0	0.0322581	0	0	0	0	0.0512821	0.025641	0	0	0.0434783	0	0.02	0.0588235	0	0.0925926	0	0	0	0.0535714	0	0.123077	0	0.104478	0	0.0285714	0	0	0.153846	0.0481928	0.0361446	0	0	0.0416667	0	0.00884956	0.0487805	0	0.0155039	0.0142857	0.00649351	0
388	Mkx	C2-7	TF	0	0	0	0	0	0.0322581	0.0645161	0.03125	0	0	0	0.025641	0	0	0	0	0	0	0	0.037037	0	0	0	0	0	0.2	0.0153846	0.0447761	0	0	0	0.0641026	0	0.0240964	0	0.0238095	0	0	0.010101	0.0176991	0.0894309	0	0.0155039	0.0142857	0.0714286	0
389	Spdef	C2-7	TF	0	0.0384615	0	0	0	0	0	0	0	0.027027	0	0	0	0	0	0	0.08	0	0	0.0185185	0	0	0	0	0.0357143	0.0923077	0	0.0746269	0	0.0142857	0	0.0128205	0.0512821	0.0722892	0.0240964	0.0238095	0	0.0520833	0	0	0.00813008	0	0	0.00714286	0.025974	0
390	Nkx2-1	C2-9	TF	0	0.730769	0	0	0	0	0	0	0	0	0	0	0	0	0	0	0.58	0	0.0192308	0	0.0181818	0	0	0.0178571	0	0	0	0.0149254	0	0	0	0.0512821	0	0.337349	0	0	0	0.9375	0	0	0	0	0	0	0	0
391	Adora2B	C2-9	SP	0.04	0	0.25	0	0.482759	0.0967742	0.16129	0.03125	0	0	0	0	0.0681818	0	0	0	0.02	0	0.0769231	0.0185185	0.0181818	0.0181818	0.0714286	0.107143	0.0178571	0.0153846	0.0923077	0.0149254	0.220588	0.0285714	0	0.0128205	0.025641	0.0963855	0	0.0714286	0.011236	0.510417	0	0.00884956	0.0162602	0	0.0155039	0.0142857	0.00649351	0.335443
392	Mme	C2-9	SP	0	0	0	0	0	0.0322581	0	0.15625	0	0	0	0	0	0.108696	0.195652	0	0.04	0	0	0	0.0181818	0	0.0178571	0.0178571	0	0.0153846	0	0.0298507	0.0147059	0	0.16	0.025641	0.0512821	0.0843373	0.0240964	0	0.483146	0.71875	0	0	0	0.0322581	0.410853	0.157143	0.038961	0.00632911
393	Muc1	C2-9	SP	0.12	0.115385	0.0357143	0	0.0344828	0.0645161	0.0322581	0.09375	0.030303	0.027027	0	0.025641	0.0227273	0	0	0	0.06	0.0196078	0.0769231	0.037037	0	0.0181818	0.0178571	0.0178571	0	0.0461538	0.0153846	0.0447761	0.0147059	0.0285714	0.0933333	0.025641	0.115385	0.385542	0.0481928	0	0.011236	0.96875	0.030303	0.00884956	0.0406504	0.00806452	0.0155039	0.0214286	0.012987	0
394	Nr1H4	C3-1	TF	0.04	0.0384615	0.0357143	0.0344828	0	0	0	0.03125	0	0.0540541	0	0.025641	0	0.282609	0	0.0212766	0	0	0.0384615	0.203704	0	0.0545455	0.0178571	0	0.0178571	0.230769	0.0461538	0	0.0147059	0.0142857	0.16	0.0128205	0.0128205	0.0120482	0.0240964	0	0.011236	0	0	0.00884956	0.113821	0.290323	0.0155039	0.0428571	0.012987	0.0696203
395	Nr1I2	C3-1	TF	0.04	0.153846	0	0	0	0	0	0	0	0.027027	0	0	0	0	0	0	0.04	0	0	0	0	0	0	0	0.0178571	0.184615	0.0153846	0.134328	0	0	0	0	0	0.0120482	0.0120482	0	0	0	0	0	0	0.0564516	0	0	0.00649351	0
396	Nr5A2	C3-1	TF	0.08	0	0	0	0	0	0	0	0	0	0	0	0	0	0	0	0	0.156863	0.0192308	0.037037	0	0	0	0	0	0.123077	0.0307692	0.0895522	0	0	0	0.0128205	0	0.0120482	0	0	0	0	0	0	0.0650407	0	0	0	0.00649351	0
397	Bche	C3-1	SP	0.12	0	0	0	0	0	0.0967742	0.03125	0.030303	0	0.025641	0	0	0	0.478261	0.0638298	0	0	0	0.037037	0	0.0181818	0	0	0.0178571	0.0615385	0	0.0298507	0	0	0	0.102564	0.0512821	0.0240964	0	0.0714286	0.0224719	0	0	0.00884956	0.00813008	0	0.170543	0.0642857	0.012987	0
398	Hmga2	C3-2	TF	0	0.0384615	0	0	0.137931	0	0.0322581	0	0	0	0	0.025641	0.0681818	0	0	0.0425532	0.08	0	0	0.0185185	0.0181818	0	0.0178571	0	0	0.153846	0	0.0298507	0	0.0857143	0.0133333	0	0	0.0361446	0	0	0.011236	0.0208333	0.010101	0	0.0162602	0	0	0	0.012987	0.00632911
399	Nr3C2	C3-2	TF	0	0.192308	0	0	0	0.0967742	0.16129	0	0	0	0.025641	0.0512821	0	0	0.152174	0.0212766	0.04	0.156863	0	0.185185	0	0.0545455	0	0	0.0178571	0.123077	0.0307692	0.0597015	0	0	0.0133333	0.0769231	0.0641026	0.0843373	0.0120482	0.0238095	0.292135	0.03125	0.020202	0.0442478	0.227642	0	0.0465116	0.0571429	0.0974026	0.0443038
400	Ephb2	C3-2	SP	0.12	0	0	0	0	0.387097	0.0322581	0.1875	0	0	0	0.025641	0	0	0.0217391	0	0.02	0	0	0.203704	0	0.0181818	0	0	0.0178571	0.230769	0	0.253731	0	0.0142857	0.0533333	0.0384615	0.025641	0.13253	0	0.178571	0.0337079	0	0.010101	0	0.195122	0.00806452	0.0155039	0.2	0.025974	0
401	Fzd5	C3-2	SP	0.08	0.0769231	0.0714286	0	0	0	0.0322581	0.125	0.030303	0.027027	0	0.025641	0.0227273	0.0869565	0.173913	0	0.14	0.0196078	0.0192308	0.037037	0	0.0363636	0.0178571	0.0178571	0	0.169231	0	0.343284	0	0.0571429	0.0133333	0.115385	0.0512821	0.144578	0.0120482	0.047619	0.0337079	0.28125	0.0505051	0.0265487	0.00813008	0.0403226	0	0.0142857	0.0519481	0.0126582
402	Heph	C3-2	SP	0.04	0	0.107143	0	0	0.0645161	0.0645161	0.09375	0	0.0540541	0.0512821	0.0769231	0	0	0.0434783	0.0425532	0.1	0.137255	0.0384615	0	0.0181818	0	0	0.0178571	0.0178571	0.2	0.0307692	0.268657	0	0	0.0933333	0.0128205	0.025641	0.060241	0.0120482	0	0	0.03125	0.020202	0.0353982	0	0.0241935	0.100775	0.121429	0	0.00632911
403	Cd163	C3-5	SP	0.36	0	0	0.0344828	0.0344828	0	0	0.03125	0	0.027027	0	0	0.113636	0	0	0.787234	0.02	0	0.153846	0.0185185	0	0	0.142857	0	0.0357143	0.0153846	0.123077	0.0298507	0.117647	0.171429	0	0.102564	0.0128205	0.0361446	0	0.0119048	0.393258	0	0.010101	0.00884956	0.00813008	0.00806452	0	0	0.012987	0
404	Folr2	C3-5	SP	0.24	0	0	0	0	0.0322581	0	0	0	0.027027	0	0	0	0	0	0.957447	0	0	0	0.0555556	0.0363636	0.0181818	0.142857	0	0	0.0153846	0.0461538	0.0149254	0.0147059	0.0142857	0	0.0384615	0.128205	0	0.0240964	0.119048	0.0224719	0.0104167	0	0.0353982	0.0243902	0.016129	0.00775194	0.00714286	0.00649351	0.00632911
405	Hgf	C3-8	TF	0.04	0	0	0	0.827586	0.193548	0	0.0625	0.030303	0.0540541	0	0.025641	0.0454545	0	0.0217391	0.0638298	0	0	0.0192308	0.0555556	0	0	0.0714286	0.160714	0.0357143	0	0.0615385	0.0298507	0.0294118	0.1	0	0.025641	0.025641	0.0120482	0	0	0.011236	0	0	0.00884956	0.292683	0	0.286822	0.221429	0.0194805	0.151899
406	Il4	C3-8	TF	0	0.0384615	0	0	0.758621	0	0	0	0	0.27027	0	0.025641	0.0681818	0	0	0	0	0	0	0.0185185	0	0	0.0178571	0	0	0.0153846	0	0	0	0	0	0	0	0	0	0	0	0	0.020202	0	0	0	0	0	0.00649351	0
407	Cd200R1	C3-8	SP	0.16	0.0384615	0	0	0.655172	0	0	0	0	0.162162	0	0	0.0681818	0	0	0.0425532	0	0	0.307692	0	0	0	0.107143	0.0178571	0.0535714	0.0307692	0.0153846	0	0.0588235	0.157143	0	0	0	0.0120482	0	0	0	0	0.0808081	0	0	0	0.00775194	0	0	0
408	Cd244	C3-8	SP	0.16	0	0	0.0689655	0.689655	0	0	0	0.181818	0.135135	0	0	0.340909	0	0	0	0	0	0.538462	0	0	0	0.214286	0.607143	0.0178571	0.0153846	0	0	0.470588	0.142857	0	0	0.0128205	0.0120482	0	0	0	0	0.030303	0.00884956	0	0	0	0	0.00649351	0
409	Cnr2	C3-8	SP	0.24	0	0	0	0.517241	0	0	0	0.0606061	0.0540541	0	0	0.136364	0	0	0	0.02	0.0196078	0.173077	0.0185185	0	0	0.0892857	0.0714286	0.0178571	0	0	0.0298507	0.132353	0.228571	0	0	0	0.0120482	0	0	0	0	0.10101	0.0442478	0	0	0.00775194	0	0	0
410	Fcer1A	C3-8	SP	0	0	0	0	0.965517	0	0	0	0	0	0	0	0.0227273	0	0	0	0	0	0	0	0	0	0	0	0.0178571	0	0	0	0	0	0	0	0	0	0	0	0	0	0	0	0	0.00806452	0	0	0	0
411	Il18R1	C3-8	SP	0.12	0.692308	0.107143	0.0689655	0.724138	0	0	0.03125	0.0606061	0.189189	0	0	0.0681818	0	0	0	0.44	0	0.153846	0	0.0181818	0	0.0178571	0.0178571	0.0178571	0.0153846	0	0.0597015	0.0147059	0.0571429	0	0.0128205	0.102564	0.204819	0.0120482	0	0	0.479167	0.363636	0	0.00813008	0	0.0155039	0	0.00649351	0
412	Col2A1	C4-1	SP	0.16	0	0	0	0	0.0967742	0.16129	0	0	0	0.025641	0	0	0	0	0	0.04	0	0.0384615	0.037037	0	0	0.0178571	0	0.0714286	0	0	0.0149254	0	0	0.0133333	0.0128205	0	0	0.0120482	0.047619	0	0	0	0	0	0.00806452	0.00775194	0.0142857	0.0194805	0.00632911
413	Fmod	C4-1	SP	0.16	0	0.0714286	0	0	0.322581	0.0645161	0.0625	0.030303	0	0.0512821	0	0	0.0217391	0.0217391	0	0.02	0.0196078	0.0192308	0.0740741	0.0363636	0.0181818	0	0.0535714	0.0714286	0.0153846	0.0769231	0	0.0147059	0.0142857	0.0133333	0.0128205	0.025641	0.0120482	0.0120482	0	0.011236	0.03125	0.020202	0	0.0406504	0.016129	0.0930233	0.2	0.025974	0.0253165
414	Pdgfc	C4-1	SP	0.08	0	0.25	0	0	0.0645161	0	0.03125	0	0	0	0.128205	0	0.0434783	0.0434783	0.0425532	0	0	0.0192308	0	0	0.0181818	0.0357143	0	0.0357143	0	0	0	0	0	0.04	0.0641026	0.102564	0.060241	0	0.0595238	0.0786517	0.0104167	0	0	0	0.0483871	0.00775194	0.0285714	0.0649351	0
415	Prg4	C4-1	SP	0.04	0	0.0357143	0	0	0.0322581	0	0	0.030303	0.027027	0.025641	0.0512821	0.0227273	0	0.108696	0.0851064	0.02	0.0196078	0.0192308	0	0	0.0181818	0.0535714	0.0178571	0	0	0.0307692	0.0298507	0.0294118	0.0571429	0	0.025641	0	0.0361446	0.0120482	0.0357143	0.0561798	0.0729167	0.040404	0.0176991	0.0162602	0	0.0310078	0.0785714	0.0649351	0.0316456
416	Sdk2	C4-1	SP	0.16	0	0	0	0	0.0322581	0.0967742	0.03125	0	0	0	0	0	0	0	0	0	0	0	0.037037	0.0181818	0	0	0.0178571	0.0357143	0.0615385	0.0153846	0.0447761	0.0147059	0	0	0.025641	0	0.0722892	0.0120482	0.0595238	0.0337079	0	0	0.0442478	0.373984	0	0.0155039	0.0142857	0.038961	0.00632911
417	Tead2	C4-10	TF	0.04	0.0769231	0	0.0689655	0.103448	0.0645161	0	0	0.0606061	0.027027	0.153846	0.102564	0.0454545	0	0	0	0	0.0980392	0	0	0.145455	0	0.0357143	0	0.0357143	0.0153846	0.0923077	0.0149254	0.0147059	0.0714286	0	0.115385	0.435897	0.0120482	0	0.285714	0.011236	0	0.030303	0.132743	0	0	0.108527	0.135714	0.012987	0.120253
418	Havcr2	C4-13	TF,SP	0.2	0	0	0	0.103448	0	0	0	0	0.0540541	0.025641	0	0.295455	0.0217391	0.0434783	0.0425532	0	0.0196078	0.711538	0.0185185	0	0.0181818	0.535714	0.5	0.0357143	0	0.0461538	0	0.147059	0.0142857	0	0	0.0384615	0	0.0120482	0	0	0.03125	0.040404	0.00884956	0	0.00806452	0.00775194	0	0.0194805	0.0316456
419	Batf3	C4-13	TF	0.4	0	0	0	0.0344828	0	0	0.03125	0	0.0810811	0	0	0.181818	0	0.0217391	0.0851064	0.06	0	0.653846	0	0	0.0363636	0.339286	0.0357143	0.0357143	0	0.0153846	0	0.294118	0	0	0.0128205	0.025641	0.0120482	0	0	0.0337079	0	0	0.0176991	0	0.016129	0	0.05	0.0194805	0
420	Amica1	C4-13	SP	0.12	0	0	0.137931	0.103448	0	0	0	0.545455	0.162162	0	0.025641	0.25	0	0.0434783	0	0.02	0	0.846154	0	0	0.0181818	0.125	0.0535714	0.0714286	0.0307692	0	0.0447761	0.176471	0.0857143	0	0	0.0128205	0.0481928	0.0240964	0	0.011236	0.0208333	0.252525	0	0.0162602	0.00806452	0.0387597	0.00714286	0.012987	0.0189873
421	Itgae	C4-13	SP	0.24	0	0	0.0344828	0.0344828	0	0	0	0	0	0	0	0.0227273	0.0217391	0.0652174	0	0.02	0	0.519231	0	0	0	0.0714286	0	0.0535714	0.0461538	0	0.0597015	0	0.0857143	0.0266667	0	0.0128205	0.0361446	0	0.0238095	0.011236	0	0.10101	0.00884956	0	0.00806452	0.00775194	0	0.00649351	0
422	Itgax	C4-13	SP	0.24	0	0	0.0344828	0.137931	0	0	0.03125	0.181818	0	0	0.025641	0.431818	0	0	0	0.02	0	0.807692	0	0	0	0.535714	0.446429	0.0178571	0	0	0.0298507	0.0147059	0.0142857	0	0	0.0128205	0	0.0120482	0.0119048	0	0.0104167	0.030303	0	0.00813008	0	0.00775194	0	0.00649351	0
423	Ptchd1	C4-13	SP	0.28	0	0	0	0	0	0	0.03125	0	0.027027	0	0	0.159091	0.0217391	0	0	0	0	0.307692	0.388889	0.0545455	0	0.25	0.0892857	0.0535714	0.0153846	0.0153846	0.0149254	0.0147059	0	0	0.0641026	0.0128205	0	0.0843373	0	0.617978	0.0104167	0	0.0265487	0.0569106	0	0	0	0.168831	0
424	Smpdl3B	C4-13	SP	0.16	0	0.0357143	0	0	0.0322581	0	0	0	0	0.025641	0.0512821	0.181818	0	0	0.0212766	0	0.0392157	0.134615	0	0.0363636	0	0.142857	0.642857	0.0178571	0.0461538	0	0.0298507	0.220588	0.0142857	0.0133333	0.0128205	0	0.0120482	0	0.0119048	0.292135	0.0208333	0	0.0176991	0.0162602	0	0.00775194	0.0142857	0.0584416	0.00632911
425	C3Ar1	C4-14	SP	0.2	0	0.142857	0	0.551724	0	0	0.125	0.030303	0.0540541	0	0.025641	0.0227273	0.0217391	0	0.361702	0.02	0.0392157	0.0576923	0.0740741	0.0363636	0.0363636	0.553571	0.0178571	0.0357143	0.0153846	0.0153846	0.0447761	0.0588235	0.0142857	0.0533333	0	0.0128205	0.060241	0	0.0119048	0.0337079	0.0208333	0.030303	0.0442478	0.0243902	0.0806452	0.00775194	0.0214286	0.0324675	0.0253165
426	Fcgr1	C4-14	SP	0.28	0	0.0357143	0	0.0689655	0	0	0.03125	0.030303	0.0810811	0.102564	0	0.0909091	0	0.0652174	0.553191	0.02	0.0196078	0.0192308	0.037037	0.0181818	0.0545455	0.5	0.0892857	0.0714286	0.0307692	0.0307692	0.0597015	0.573529	0.0714286	0	0.0128205	0.0128205	0.0120482	0	0.0238095	0.0449438	0.0104167	0.020202	0.00884956	0.0162602	0.0403226	0.00775194	0.00714286	0	0.0126582
427	Lair1	C4-14	SP	0.16	0.0384615	0.107143	0.0344828	0.37931	0.0322581	0.0967742	0.21875	0.0909091	0.0810811	0.0512821	0	0.272727	0.0434783	0.0434783	0.574468	0.02	0.0784314	0.0961538	0.037037	0.0181818	0.0545455	0.553571	0.714286	0.0714286	0.0307692	0.0307692	0.0149254	0.176471	0.6	0.146667	0.0512821	0.025641	0	0	0.047619	0.011236	0.0104167	0.10101	0.0619469	0.0894309	0.0241935	0.0542636	0.0357143	0.0194805	0.0379747
428	Mrc1	C4-14	SP	0.36	0	0.0357143	0	0.0344828	0	0	0	0	0.189189	0	0	0.113636	0	0.0217391	0.851064	0	0.627451	0.230769	0.0555556	0.0363636	0.0181818	0.392857	0	0.0714286	0	0.0461538	0.0746269	0.0588235	0.0428571	0.0533333	0.0128205	0.0128205	0.0240964	0.0240964	0	0.0224719	0	0.020202	0.0265487	0.0162602	0.0241935	0.0232558	0.0285714	0	0.0316456
429	Slamf9	C4-14	SP	0.36	0	0	0.103448	0.0689655	0	0.0322581	0.03125	0	0.027027	0.025641	0	0.136364	0	0	0.191489	0	0.0196078	0.442308	0.0185185	0.0545455	0	0.678571	0.232143	0.0178571	0.0153846	0.0153846	0.0149254	0.0147059	0.0285714	0.04	0.0128205	0.0128205	0.0120482	0.0120482	0.0238095	0.011236	0.0208333	0.040404	0.0353982	0.0162602	0.00806452	0.00775194	0.05	0.012987	0.0379747
430	Trem2	C4-14	SP	0.16	0	0.178571	0.0689655	0	0	0	0.1875	0.0909091	0.0810811	0.102564	0.0512821	0.0227273	0.0652174	0.108696	0.255319	0	0.0196078	0.0384615	0.0925926	0.0545455	0.0909091	0.5	0.107143	0.0892857	0.0153846	0.0307692	0	0.382353	0.1	0.08	0.0128205	0.025641	0.0120482	0	0.0714286	0.0337079	0.0208333	0.0606061	0.079646	0.0650407	0.129032	0	0.0357143	0.0194805	0.056962
431	Cd7	C4-15	TF	0	0.230769	0	0.0344828	0.551724	0	0	0.03125	0	0.486486	0	0	0.295455	0	0	0	0	0	0.0961538	0	0	0	0.0357143	0	0.0535714	0.0307692	0	0	0.0147059	0.0285714	0	0.0128205	0.0128205	0	0.0120482	0	0	0	0.484848	0	0.00813008	0.00806452	0.00775194	0	0.00649351	0.0126582
432	Eomes	C4-15	TF	0.04	0	0	0.0344828	0.137931	0	0	0	0	0.027027	0	0	0	0	0.0217391	0	0	0	0	0	0	0.0181818	0	0	0	0	0.0153846	0	0	0	0	0	0.0128205	0	0.060241	0.0595238	0	0	0.232323	0	0	0	0.00775194	0	0.538961	0
433	Tbx21	C4-15	TF	0	0.0384615	0	0	0.241379	0	0	0.03125	0	0.783784	0	0	0.0454545	0	0	0	0	0	0	0	0	0	0.0357143	0	0	0	0.0153846	0.0149254	0.0294118	0	0	0	0.0128205	0	0.0120482	0.0119048	0	0	0.353535	0	0	0	0	0	0.012987	0
434	Cd226	C4-15	SP	0.08	0	0	0	0.413793	0	0	0	0	0.783784	0	0	0.0227273	0	0.0217391	0	0	0	0.173077	0	0	0	0.0714286	0	0.0357143	0	0	0.0149254	0.0147059	0	0	0	0	0.0120482	0	0	0.011236	0	0.444444	0	0	0	0.00775194	0	0.012987	0.00632911
435	Gzma	C4-15	SP	0	0.0769231	0.0714286	0	0.0689655	0	0	0	0	0.108108	0	0	0	0.0217391	0.0217391	0.0212766	0	0	0	0	0	0.0363636	0	0	0.0357143	0.0153846	0	0.0149254	0.0294118	0.0142857	0.0133333	0.0128205	0.0512821	0.0361446	0.0120482	0	0.011236	0	0.030303	0.0176991	0	0.00806452	0.0232558	0	0.012987	0
436	Il12Rb2	C4-15	SP	0.04	0	0.285714	0.0689655	0.0689655	0.0322581	0	0	0	0.540541	0	0	0.136364	0.0217391	0.0652174	0	0.06	0	0.0384615	0	0	0	0.0714286	0.0535714	0.0178571	0.0615385	0	0.0298507	0.102941	0.157143	0	0.0897436	0.025641	0.060241	0	0.047619	0.0786517	0.0520833	0.131313	0	0.0243902	0.00806452	0.0155039	0.00714286	0.0909091	0.00632911
437	Il2Ra	C4-15	SP	0.28	0	0	0.0344828	0.0344828	0.0645161	0	0	0	0.216216	0	0	0	0	0	0	0	0	0.0192308	0	0	0	0.125	0.0178571	0.0714286	0.0153846	0.0769231	0.0298507	0	0.0142857	0	0.0128205	0.0512821	0.0120482	0	0.0119048	0	0	0.151515	0	0	0	0	0	0	0.373418
438	Cd28	C4-16	SP	0.04	0	0	0	0.206897	0.0322581	0	0	0	0.567568	0.025641	0.025641	0.0454545	0	0.108696	0	0	0	0	0	0	0	0.0892857	0	0.0178571	0	0	0.0597015	0.0147059	0.0142857	0	0	0	0	0.0240964	0	0	0	0.555556	0	0	0.016129	0.0232558	0	0.012987	0.0126582
439	Cd5	C4-16	SP	0.16	0.0384615	0.0357143	0.0344828	0.137931	0	0.0322581	0.03125	0	0.459459	0	0.025641	0.0227273	0	0	0	0	0.137255	0	0	0.0181818	0	0.0892857	0.0178571	0	0.0307692	0.0307692	0.0149254	0.0147059	0.0428571	0	0	0	0	0	0.0119048	0	0	0.525253	0.00884956	0	0.00806452	0	0.00714286	0.0454545	0.0253165
440	Cd6	C4-16	SP	0.12	0	0	0	0.103448	0	0	0	0.030303	0.378378	0.0512821	0	0	0	0	0	0	0.0196078	0	0.0185185	0	0	0.0357143	0	0	0	0	0.0149254	0.0147059	0.0285714	0.0133333	0	0.0128205	0	0.0120482	0.0238095	0.0337079	0.0208333	0.494949	0.0176991	0	0	0.00775194	0.0142857	0.00649351	0
441	Cd8A	C4-16	SP	0.08	0	0.0357143	0	0.172414	0.0322581	0	0.0625	0.030303	0.108108	0.0512821	0	0.0681818	0.0217391	0.0434783	0	0	0	0	0.0185185	0.0909091	0.0363636	0.0714286	0	0.0178571	0	0.0153846	0.0149254	0.0441176	0	0.0266667	0.025641	0.0128205	0.0240964	0	0	0.0224719	0.0104167	0.535354	0.0176991	0.0162602	0.0322581	0	0	0.00649351	0.0189873
442	Cd96	C4-16	SP	0.04	0	0	0	0.172414	0	0	0.03125	0	0.486486	0	0	0.0227273	0	0	0	0	0	0.0192308	0.0185185	0	0.0181818	0.0714286	0	0.0892857	0	0.0153846	0	0.0147059	0.1	0.0133333	0	0.0128205	0	0.0240964	0	0	0	0.545455	0.00884956	0.0162602	0	0	0.00714286	0.012987	0.00632911
443	Il27Ra	C4-16	SP	0.12	0	0	0.0689655	0.482759	0.0645161	0	0.0625	0	0.594595	0	0	0.0681818	0	0	0.0425532	0.02	0.137255	0	0	0.2	0	0.0714286	0	0.0535714	0.0307692	0	0.0149254	0.0294118	0.0857143	0.0133333	0	0.0128205	0	0.0120482	0	0	0	0.646465	0.0353982	0	0.016129	0	0.0285714	0	0.0443038
444	Tnfrsf26	C4-16	SP	0.12	0	0	0.37931	0.344828	0.0645161	0	0.03125	0	0.0540541	0	0	0.0227273	0	0.0217391	0.0212766	0	0	0.0192308	0.0185185	0.236364	0.0181818	0.0357143	0	0.0178571	0.0461538	0	0.0149254	0.0294118	0.642857	0	0	0.025641	0.0240964	0	0	0	0.0208333	0.282828	0.212389	0.0243902	0	0.0155039	0.0142857	0	0.00632911
445	Esr1	C4-17	TF	0.12	0.0384615	0.0357143	0.482759	0.137931	0	0	0	0	0	0.0512821	0.153846	0	0.0434783	0	0	0	0.0196078	0.0961538	0	0.0181818	0	0.0714286	0	0	0.0153846	0	0	0.0294118	0.214286	0	0.128205	0.628205	0	0	0	0	0	0.030303	0.00884956	0.00813008	0.00806452	0	0.0428571	0.0194805	0.00632911
446	Nr1H3	C4-17	TF	0.12	0.153846	0	0.0344828	0	0.580645	0.129032	0.125	0.030303	0.0540541	0.102564	0.179487	0.136364	0.195652	0.391304	0.617021	0.04	0.431373	0.0192308	0.037037	0.0727273	0.0181818	0.0714286	0.178571	0.0535714	0.0461538	0.0615385	0.0298507	0.0441176	0.0857143	0.0133333	0.115385	0.115385	0.0240964	0.0361446	0	0.0561798	0.177083	0	0.00884956	0.0406504	0.104839	0.364341	0.357143	0.0649351	0.474684
447	Agtr1A	C4-17	SP	0.08	0	0.0714286	0	0	0.387097	0	0.15625	0	0.027027	0	0	0.0454545	0.217391	0.608696	0.0212766	0	0	0	0.037037	0	0.0181818	0	0	0.0178571	0.276923	0.0153846	0	0	0	0	0.0769231	0.435897	0	0.0120482	0.0119048	0.0449438	0	0	0.00884956	0.00813008	0.153226	0.00775194	0.0285714	0.00649351	0.316456
448	Enpp3	C4-17	SP	0.32	0	0	0	0	0.129032	0	0.0625	0	0	0	0.282051	0.0227273	0.130435	0.0652174	0.0212766	0.04	0.509804	0	0.037037	0	0	0.0178571	0	0.0178571	0.0769231	0	0.0895522	0.0294118	0.0142857	0.0133333	0.0512821	0.0384615	0.0722892	0	0.0238095	0	0	0	0.0619469	0.0162602	0.0887097	0	0.407143	0.012987	0.0253165
449	Steap4	C4-17	SP	0.2	0.0769231	0.142857	0.241379	0.0344828	0.774194	0.0322581	0.28125	0.151515	0.027027	0	0.025641	0	0.0217391	0.0434783	0.148936	0.02	0.0588235	0.0192308	0	0.0181818	0.0545455	0	0.0178571	0.0178571	0.0461538	0.430769	0	0.0147059	0.0428571	0.04	0.230769	0.269231	0.156627	0.0120482	0.0238095	0.0224719	0.0520833	0.0707071	0	0	0.0322581	0.131783	0.478571	0.00649351	0.981013
450	Tmem150A	C4-17	SP	0.24	0.192308	0	0	0	0.516129	0.0645161	0.125	0.030303	0.027027	0.025641	0.0512821	0	0.391304	0.586957	0.0425532	0.02	0.0784314	0.0384615	0.0925926	0.0909091	0.0181818	0.0357143	0	0.0178571	0.0307692	0.0923077	0.0298507	0.0441176	0.0571429	0	0.0641026	0.141026	0.060241	0.0120482	0.214286	0.0337079	0.15625	0	0.079646	0.113821	0.290323	0.24031	0.414286	0.0974026	0.0253165
451	Vtn	C4-17	SP	0	0.0384615	0	0	0.0344828	0.774194	0	0.125	0.0909091	0.216216	0.153846	0.025641	0.0454545	0.0434783	0.108696	0.659574	0	0.0196078	0.0192308	0.0185185	0.0363636	0.109091	0	0.0178571	0.0714286	0.0153846	0.369231	0.0298507	0.0294118	0	0.106667	0.217949	0.0641026	0.0240964	0.0120482	0.0714286	0.0786517	0	0.040404	0.0530973	0.0162602	0.0645161	0.0387597	0.0285714	0.0649351	0.924051
452	Tcf21	C4-19	TF	0	0	0	0	0	0.612903	0	0.125	0	0	0	0.025641	0	0	0.0652174	0	0	0	0.0192308	0	0	0.0181818	0.0178571	0	0	0	0.307692	0	0	0	0.0133333	0.115385	0.0384615	0	0	0	0	0.0208333	0	0.00884956	0	0	0.891473	0.75	0	0.443038
453	Mfap4	C4-19	SP	0.28	0.0384615	0.0357143	0.0344828	0.137931	0.322581	0.0967742	0.15625	0.030303	0.0810811	0.025641	0.538462	0.0909091	0	0.0869565	0.0212766	0.06	0.0980392	0.115385	0.0740741	0.163636	0.0363636	0.125	0.0892857	0.160714	0.0615385	0.123077	0.0298507	0.0588235	0.0714286	0.0666667	0.0769231	0.0897436	0.108434	0.144578	0.142857	0.0449438	0.0416667	0.0505051	0.0530973	0.113821	0.0725806	0.922481	0.771429	0.038961	0.101266
454	Itga8	C4-2	SP	0.24	0.0384615	0	0	0.0689655	0.193548	0	0.03125	0	0	0.025641	0.0512821	0.0227273	0	0.0434783	0.0212766	0	0.0196078	0.0961538	0	0	0	0.160714	0	0	0.0153846	0.246154	0.0298507	0.0147059	0.0142857	0	0.230769	0.0384615	0	0	0.0119048	0.011236	0.0208333	0.010101	0.00884956	0	0	0.860465	0.214286	0.0714286	0.253165
455	Scube2	C4-2	SP	0.12	0	0.142857	0	0	0.0645161	0	0	0.030303	0	0.025641	0.0769231	0	0	0.695652	0	0.1	0.0196078	0	0	0	0	0.0178571	0	0.0178571	0	0.0153846	0.0298507	0	0.0142857	0	0.0128205	0.0128205	0	0	0.0119048	0	0.0104167	0	0	0.0325203	0	0.844961	0.0285714	0.0324675	0
456	Slc38A5	C4-2	SP	0.04	0.0384615	0	0	0.0344828	0.0967742	0	0.03125	0	0	0.0512821	0.025641	0.0909091	0	0	0	0	0.0196078	0	0.0740741	0	0	0.0178571	0.0178571	0.0535714	0	0	0	0	0.0142857	0.0133333	0.0128205	0.0128205	0.0120482	0	0.0119048	0.0337079	0.0208333	0	0	0.300813	0	0.658915	0.25	0.0454545	0
457	Snai1	C4-20	TF	0.12	0	0	0	0	0.580645	0	0.15625	0.030303	0	0.025641	0.307692	0	0	0	0	0	0.137255	0	0.0185185	0.0181818	0	0.0357143	0	0	0.0153846	0.0923077	0	0	0.0142857	0	0.0897436	0.0512821	0.0361446	0	0.0238095	0	0.0104167	0	0.0707965	0	0	0.434109	0.371429	0.0194805	0.227848
458	Cdon	C4-20	SP	0.04	0.115385	0.214286	0	0	0.290323	0	0.125	0	0.135135	0	0	0.0909091	0.0217391	0.0869565	0	0.2	0	0.0769231	0.0925926	0.0181818	0	0	0	0.0892857	0.169231	0.0307692	0.119403	0.0147059	0.0142857	0.0133333	0.0897436	0.0769231	0.0120482	0.0240964	0.107143	0.0898876	0.0208333	0.0808081	0.00884956	0.227642	0.00806452	0.0155039	0.45	0.123377	0.0126582
459	Col6A6	C4-20	SP	0.32	0	0	0	0	0.709677	0	0.125	0	0	0	0.025641	0	0	0	0	0	0	0	0	0.0181818	0	0	0	0.0892857	0.0153846	0	0.0597015	0	0	0.0133333	0.0128205	0.025641	0	0	0.0119048	0.011236	0	0	0	0.105691	0	0.00775194	0.0928571	0.00649351	0
460	Fap	C4-20	SP	0.2	0	0	0	0.0344828	0.645161	0.0322581	0.03125	0	0	0	0	0	0.0217391	0.0434783	0	0	0	0	0	0.0363636	0	0.0357143	0.0178571	0.0535714	0.0769231	0.0615385	0	0	0	0	0.025641	0.025641	0.0240964	0.0240964	0.0119048	0.011236	0	0.010101	0	0.00813008	0.00806452	0.00775194	0.107143	0.0324675	0.35443
461	Fbn2	C4-20	SP	0.16	0	0	0	0	0.548387	0	0	0	0	0	0.025641	0	0	0.108696	0	0.02	0	0	0	0	0.0181818	0	0	0.0892857	0.0307692	0	0.0895522	0	0	0	0	0.0128205	0.0120482	0	0.119048	0.011236	0.03125	0	0	0.00813008	0	0	0.00714286	0.00649351	0.0126582
462	Itga11	C4-20	SP	0.24	0.230769	0	0	0	0.709677	0	0.09375	0	0	0	0	0	0	0	0	0	0	0	0	0.0181818	0	0.0178571	0	0.0535714	0.0923077	0.0615385	0.134328	0.0294118	0	0.0133333	0.0641026	0.0897436	0.0240964	0.0120482	0.0119048	0.11236	0.0416667	0.020202	0	0.0243902	0.00806452	0.0232558	0.307143	0.0519481	0.00632911
463	Kirrel	C4-20	SP	0.2	0	0.0357143	0.0344828	0	0.548387	0	0.09375	0	0	0	0.179487	0	0	0	0	0	0.0588235	0.0192308	0	0.0181818	0	0	0.0178571	0	0.0615385	0.169231	0.0149254	0	0	0	0.166667	0.025641	0.0120482	0	0.0238095	0.0224719	0	0	0	0.0162602	0	0.124031	0.25	0.0324675	0.113924
464	Lgi2	C4-20	SP	0.04	0	0	0	0	0.548387	0	0.0625	0	0	0	0.025641	0	0.0434783	0.0434783	0	0	0	0	0.0740741	0	0	0	0	0.0357143	0	0.107692	0	0	0.0142857	0	0.0641026	0.0384615	0.0361446	0	0.0119048	0.280899	0.0520833	0	0.00884956	0.113821	0	0.0465116	0.364286	0.181818	0
465	Nid2	C4-20	SP	0.16	0	0	0.0344828	0	0.741935	0.0322581	0.1875	0.030303	0.027027	0	0	0	0.0217391	0.0434783	0.0638298	0.12	0.411765	0.134615	0	0	0	0.0178571	0.0178571	0.107143	0.0461538	0.0461538	0.0298507	0.0147059	0.0285714	0.0133333	0.166667	0.0769231	0.0120482	0	0.0119048	0.0224719	0	0.010101	0.150442	0.0162602	0.0241935	0.0155039	0.257143	0.00649351	0.139241
466	Slit2	C4-20	SP	0.24	0.153846	0	0	0	0.580645	0	0.03125	0	0	0	0.205128	0	0	0.152174	0	0.1	0.0196078	0	0.0185185	0.0363636	0.127273	0	0.0178571	0	0.0461538	0.0461538	0.0149254	0	0	0.12	0.0384615	0.0128205	0.120482	0	0.047619	0.0674157	0.0208333	0.010101	0.00884956	0.0243902	0	0.620155	0.178571	0.0649351	0.0189873
467	Prrx2	C4-21	TF	0.16	0.0384615	0	0	0	0.129032	0.0645161	0.03125	0	0	0	0.025641	0	0	0.0217391	0	0.04	0.0196078	0	0	0	0	0.0178571	0	0	0.0153846	0	0	0	0	0	0.025641	0.0512821	0.0361446	0	0	0	0	0	0	0.00813008	0	0.0155039	0.35	0	0.00632911
468	Twist1	C4-21	TF	0.12	0	0	0	0	0.0645161	0	0.03125	0	0	0	0	0	0	0	0	0	0	0	0	0.0545455	0	0	0	0	0	0.0769231	0	0	0.0142857	0	0.0769231	0.0512821	0.0120482	0	0	0	0	0	0	0	0	0.00775194	0.0571429	0.012987	0.177215
469	Lrrn4Cl	C4-21	SP	0.2	0.0384615	0	0	0.0689655	0.225806	0	0.0625	0.030303	0	0	0	0.0227273	0.0217391	0	0	0.04	0.568627	0.0192308	0.111111	0.0727273	0	0	0	0.0357143	0.0461538	0.0307692	0.0447761	0.0147059	0.0142857	0.0133333	0.0384615	0.0769231	0.0481928	0.0361446	0.0119048	0	0.0208333	0.010101	0.00884956	0.0650407	0	0.0310078	0.0857143	0.00649351	0.0253165
470	Tbx4	C4-3	TF	0	0	0	0	0	0	0	0	0	0	0	0.692308	0	0	0	0	0	0.0196078	0.0384615	0	0	0	0	0	0	0	0	0	0	0	0	0.0512821	0	0	0.0120482	0	0	0.0208333	0	0	0	0	0.565891	0.35	0	0
471	Col12A1	C4-3	SP	0.28	0.0384615	0.285714	0	0	0.0967742	0	0.0625	0	0	0	0.461538	0	0	0.0217391	0.0212766	0.18	0.0196078	0	0	0	0	0.0178571	0	0.0714286	0.0461538	0	0.0895522	0.0147059	0.0142857	0.0133333	0.128205	0.0384615	0.0722892	0	0.0119048	0.011236	0.197917	0	0.0176991	0	0.00806452	0.100775	0.0928571	0.0324675	0.0189873
472	Hhip	C4-3	SP	0.2	0	0	0	0.0344828	0.0645161	0.16129	0.03125	0	0.027027	0	0.948718	0	0	0	0.0425532	0.02	0	0	0	0	0	0.0357143	0.0178571	0.0357143	0.0153846	0	0.0447761	0	0	0.0133333	0.0641026	0.0128205	0.0240964	0	0.25	0.0449438	0.0104167	0.020202	0.00884956	0.00813008	0.016129	0.0542636	0.285714	0.012987	0
473	Gli2	C4-4	TF	0.12	0	0.0714286	0	0	0.387097	0.354839	0.03125	0	0.027027	0	0.179487	0	0	0	0	0.04	0	0	0	0	0	0	0	0	0	0	0.0298507	0	0	0	0.0897436	0	0.0240964	0.0120482	0.178571	0	0	0	0	0	0	0.155039	0.214286	0.025974	0.0632911
474	Zfp423	C4-4	TF	0.08	0.0384615	0	0	0	0.451613	0.193548	0.0625	0	0	0.179487	0.179487	0	0	0	0	0	0.313725	0.0192308	0.0185185	0.181818	0	0	0	0.0357143	0	0.0461538	0	0.0147059	0.0142857	0	0.115385	0.0897436	0.0481928	0.0481928	0.202381	0.011236	0	0.010101	0.0619469	0.00813008	0	0.0465116	0.178571	0.181818	0.0632911
475	Gabra3	C4-4	SP	0.24	0	0	0	0	0.354839	0	0.125	0	0	0.025641	0.025641	0	0	0	0.0212766	0	0	0	0	0	0	0	0.0178571	0.0178571	0.0307692	0.107692	0.0298507	0	0.0142857	0.0133333	0.0128205	0.025641	0	0	0.0833333	0.123596	0.0104167	0	0	0	0	0.0465116	0.435714	0.181818	0.0379747
476	Thsd4	C4-4	SP	0.04	0.0769231	0	0	0	0.0322581	0	0.09375	0	0.027027	0.025641	0.025641	0.0227273	0	0.0434783	0	0.02	0.176471	0.0192308	0.0185185	0	0	0	0	0.0178571	0.0769231	0.230769	0.0298507	0	0	0.0533333	0.217949	0.141026	0.0361446	0.0120482	0.047619	0.0561798	0.541667	0.020202	0.00884956	0.0325203	0	0.00775194	0.0357143	0.0584416	0
477	Onecut1	C4-5	TF	0	0	0	0	0	0.0322581	0	0	0	0	0	0	0	0	0	0	0	0	0	0	0	0	0	0	0	0.0153846	0	0	0	0	0	0	0	0	0	0	0.011236	0	0	0	0	0	0	0	0.00649351	0
478	Lhx2	C4-7	TF	0.04	0	0.0714286	0	0	0	0	0	0	0	0	0	0	0	0	0	0.02	0	0	0.0555556	0	0	0.0357143	0	0	0.0307692	0	0.0298507	0.0147059	0	0.0133333	0	0	0	0	0.345238	0.011236	0	0	0	0	0	0.0155039	0.00714286	0.142857	0.00632911
479	Scx	C4-7	TF	0.04	0.0384615	0.0357143	0	0.0344828	0.0645161	0	0.03125	0	0.027027	0	0.410256	0	0	0.108696	0	0.3	0	0.0192308	0	0	0	0.0178571	0	0	0	0.0153846	0.0149254	0	0	0	0.025641	0.0641026	0.0240964	0.0240964	0.0238095	0	0.270833	0.010101	0	0.00813008	0	0	0.00714286	0.0584416	0
480	Tbx1	C4-7	TF	0	0.615385	0.0714286	0	0	0	0	0.03125	0	0.027027	0	0	0	0	0	0	0	0.784314	0	0.0185185	0	0	0	0	0.0357143	0.0153846	0	0.0149254	0	0	0	0.153846	0	0.253012	0.0120482	0.047619	0	0.0833333	0	0	0.0325203	0.00806452	0	0.0142857	0.012987	0.00632911
481	Il31Ra	C4-7	SP	0.04	0	0.0357143	0	0	0.0322581	0	0.03125	0	0	0	0	0.0227273	0	0	0	0.08	0	0	0	0.0181818	0	0.0178571	0.178571	0	0	0	0.0149254	0.0441176	0.0571429	0.0133333	0.0128205	0	0.0481928	0.0120482	0.0119048	0	0	0.010101	0	0	0	0	0.0214286	0.00649351	0.00632911
482	Nt5E	C4-7	SP	0.08	0.346154	0.0714286	0	0.0344828	0	0	0.125	0.0606061	0.0810811	0.025641	0.205128	0	0.108696	0.326087	0	0.16	0	0.0192308	0.0185185	0	0	0	0	0.0535714	0.215385	0	0.0298507	0.0147059	0.0142857	0	0.025641	0.128205	0.204819	0	0.0595238	0.258427	0.0104167	0.171717	0	0.0243902	0.120968	0.00775194	0.0285714	0.0324675	0.00632911
483	Sostdc1	C4-7	SP	0	0.0384615	0.25	0	0	0	0	0.0625	0.030303	0	0.025641	0	0	0	0.0217391	0.0212766	0.28	0	0.0192308	0	0.0181818	0.345455	0.0178571	0	0	0.0153846	0.0153846	0.0149254	0	0	0.6	0.102564	0	0.0361446	0.0120482	0	0	0.0208333	0.010101	0.00884956	0.0162602	0.00806452	0	0.00714286	0.0194805	0.0126582
484	Pax8	C4-8	TF	0.04	0	0.0357143	0	0	0	0	0.15625	0	0	0	0	0	0.304348	0	0	0.64	0	0	0	0	0.0363636	0	0	0.0357143	0	0	0.0149254	0.0147059	0.0571429	0.0533333	0	0.115385	0	0	0	0	0	0	0.00884956	0	0.233871	0.00775194	0	0	0.00632911
485	Tnfrsf9	C4-8	SP	0.36	0	0	0	0.0689655	0	0	0.03125	0	0.216216	0	0	0	0	0	0	0.52	0.0196078	0.0192308	0.037037	0	0	0.0178571	0	0.0535714	0.0153846	0	0	0	0	0	0.0384615	0.0128205	0.0240964	0.0120482	0	0.011236	0.0833333	0.10101	0.00884956	0.00813008	0	0	0	0.116883	0
[truncated: 55 more columns]

## Sheet: Table S9
Supplementary Table 9: The information of the data file used in this work
Data set	File name	GEO accession code	Annotation
ScRNA-Seq data	GSM4505405_tabula-muris-senis-facs-official-raw-obj.h5ad.gz	GSE149590	Raw reads data of cells sequenced by SMART-Seq2 platform
	GSM4505405_tabula-muris-senis-facs-official-raw-obj-metadata.csv		Cell annotation file of the cells sequenced by SMART-Seq2 platform
	GSM4505404_tabula-muris-senis-droplet-official-raw-obj.h5ad.gz		Raw reads data of cells sequenced by 10x Genomics platform
	GSM4505404_tabula-muris-senis-droplet-official-raw-obj-metadata.csv.gz		Cell annotation file of the cells sequenced by 10x Genomics platform
Bulk RNA-Seq data for 17 organs	GSE132040_190214_A00111_0269_AHH3J3DSXX_190214_A00111_0270_BHHMFWDSXX.csv	GSE132040	Raw reads data of the tissue bulk RNA-Seq
	GSE132040_MACA_Bulk_metadata.csv		Tissue sample annotation file
Renaud et al.’s data	GSE58827_FPKM.txt.gz	GSE58827	FPKM data
Gong et al.'s data	GSE132034_RAW.tar	GSE132034	FPKM data
giNPCs data	GSE76857_RAW.tar	GSE76857	FPKM data was used
iPS data	GSE89219_C2_SKM_early_genes_fpkm.txt.gz	GSE89219	FPKM data
	GSE89219_C2_SKM_genes_fpkm.txt.gz
	GSE89219_C3_SKM_early_genes_fpkm.txt.gz
	GSE89219_C3_SKM_genes_fpkm.txt.gz
	GSE89219_C4_SKM_early_genes_fpkm.txt.gz
	GSE89219_C4_SKM_genes_fpkm.txt.gz
	GSE89219_MEF_genes_fpkm.txt.gz
	GSE89219_OSKM_early_genes_fpkm.txt.gz
	GSE89219_OSKM_genes_fpkm.txt.gz
	GSE89219_MEF_genes_fpkm.txt.gz
in vivo and in vitro developing mouse retina data	GSE101986_Gene_Normalized-CPM.txt.gz	GSE101986	CPM data
	GSE102794_Gene_Normalized-CPM.txt.gz	GSE102794	CPM data

## Sheet: Table S10
Supplementary Table 10: Parameter to run the CIBERSORTx toolkit
Parameters used to get a signature matrix
>[Options] single_cell: TRUE
>[Options] replicates: 5
>[Options] sampling: 0.5
>[Options] fraction: 0.75
>[Options] k.max: 999
>[Options] q.value: 0.01
>[Options] G.min: 300
>[Options] G.max: 500
>[Options] filter: FALSE
>[Options] verbose: TRUE
>[Options] QN: FALSE
Parameters used to get cell fractions using CIBERSORTx-B model
>[Options] perm: 100
>[Options] verbose: TRUE
>[Options] rmbatchBmode: TRUE
>[Options] QN: FALSE
